# Supplementary material for: Germline copy number variations are associated with breast cancer risk and prognosis
Source: Sci Rep. 2017 Nov 7;7:14621. doi: 10.1038/s41598-017-14799-7 (PMC5677082; doi:10.1038/s41598-017-14799-7)
Supplement: Supplementary file 1 — Supplementary dataset 1 [file 41598_2017_14799_MOESM1_ESM.xls]

## Sheet: Title
Germline copy number variations are associated with breast cancer risk and prognosis
Mahalakshmi Kumaran1, Carol E Cass2, Kathryn Graham2, John R Mackey2, Roland Hubaux3, Wan Lam3, Yutaka Yasui4 and Sambasivarao Damaraju1,5*
1Department of Laboratory Medicine and Pathology, University of Alberta, Edmonton, AB, Canada
2Department of Oncology, University of Alberta, Edmonton, Alberta, Canada
3Department of Integrative Oncology, British Columbia Cancer Agency, Vancouver, BC, Canada
4School of Public Health, University of Alberta, Edmonton, Alberta, Canada
5Cross Cancer Institute, Alberta Health Services, Edmonton, AB, Canada
*Corresponding author

## Sheet: Table S1
Supplementary Table S1: List of all breast cancer associated CNVs/CNVRs and their potential overlap with protein coding genes
chromosome	Start	Stop	cytoband	Size (bps)	Total Frequency	Frequency in cases (gain/loss)	Frequency Controls (gain/loss)	p-value	q -value	Type	Overlapping gene	Mapping to public databases
Chr1-13182066-13186554			1p36.21	4490	10	7 (2/5)	14 (5/9)			CNVR	HNRNPCL2	1000g, DGV
1	13182066	13184168	1p36.21	2103	10.3499	7 (2/5)	14 (5/9)	0.0395839	0.0364972	Contigous CNV
1	13184168	13186554	1p36.21	2387	10.0583	7 (2/5)	14 (5/9)	0.00864531	0.0216602	Contigous CNV
Chr1-13375373-13380607			1p36.21	5241	10	7 (2/6)	14 (5/9)			CNVR	PRAMEF18	DGV
1	13375373	13375582	1p36.21	210	10.4956	8 (2/6)	14 (5/9)	0.0107128	0.0246738	Contigous CNV
1	13375582	13375866	1p36.21	285	10.6414	8 (2/6)	14 (5/9)	0.0141479	0.0278544	Contigous CNV
1	13375866	13375992	1p36.21	127	10.4956	8 (2/6)	14 (5/9)	0.0279012	0.0344816	Contigous CNV
1	13375992	13376029	1p36.21	38	10.4956	8 (2/6)	14 (5/9)	0.0144103	0.0282151	Contigous CNV
1	13376029	13376265	1p36.21	237	10.3499	8 (2/6)	14 (5/9)	0.0113627	0.0246738	Contigous CNV
1	13376265	13376768	1p36.21	504	10.2041	7 (2/5)	14 (5/9)	0.00558845	0.0172129	Contigous CNV
1	13376768	13380607	1p36.21	3840	10.0583	7 (2/5)	13 (5/8)	0.00754509	0.0196797	Contigous CNV
Chr1-17259098-17261348			1p36.13	2250	33	37 (16/21)	28 (12/16)			CNVR	CROCC	1000g, DGV
1	17259098	17259227	1p36.13	130	37.9009	42 (18/24)	33 (12/21)	0.0376868	0.0364972	Contigous CNV
1	17259227	17259955	1p36.13	729	37.172	41 (17/24)	32 (12/20)	0.0450985	0.0364972	Contigous CNV
1	17260855	17261229	1p36.13	375	32.7988	38 (16/22)	27 (12/15)	0.0210406	0.0320448	Contigous CNV
1	17261229	17261255	1p36.13	27	32.6531	37 (16/21)	27 (12/15)	0.0259829	0.0344816	Contigous CNV
1	17261255	17261479	1p36.13	225	32.5073	37 (16/21)	27 (12/15)	0.0206664	0.0320448	Contigous CNV
1	17261479	17261746	1p36.13	268	31.7784	36 (15/21)	27 (12/15)	0.0227345	0.0335591	Contigous CNV
1	17261746	17261842	1p36.13	97	31.6327	36 (15/21)	27 (12/15)	0.0279587	0.0344816	Contigous CNV
1	17261842	17262060	1p36.13	219	30.9038	35 (15/20)	26 (11/15)	0.0477496	0.0364972	Contigous CNV
1	17262060	17262239	1p36.13	180	29.0087	33 (15/18)	25 (11/14)	0.0424811	0.0364972	Contigous CNV
Chr1-25646716-25661757			1p36.11	15041	31	36 (22/14)	26 (12/15)			CNVR	RSRP1,RHD	1000g, DGV
1	25646716	25646845	1p36.11	130	44.4606	48 (30/18)	41 (20/21)	0.0164212	0.0298352	Contigous CNV
1	25646845	25646966	1p36.11	122	38.1924	44 (26/18)	32 (12/20)	1.4e-05	0.000245649	Contigous CNV
1	25646966	25654243	1p36.11	7278	25.0729	29 (18/11)	21 (9/12)	0.00186412	0.00888506	Contigous CNV
1	25654243	25661753	1p36.11	7511	17.6385	21 (14/7)	13 (7/6)	0.00780064	0.0200286	Contigous CNV
Chr1-65393459-65411167			1p31.3	17720	14	12 (6/6)	17 (1/15)			CNVR	JAK1	-
1	65393459	65396415	1p31.3	2957	12.5364	10 (2/8)	16 (0/16)	0.000194011	0.00181182	Contigous CNV
1	65396415	65396719	1p31.3	305	12.9738	11 (3/8)	16 (0/16)	5.74e-05	0.000747447	Contigous CNV
1	65396719	65397291	1p31.3	573	12.9738	10 (3/7)	16 (0/16)	0.000121523	0.00128606	Contigous CNV
1	65397291	65401981	1p31.3	4691	13.4111	11 (4/7)	16 (1/15)	0.000485374	0.00349855	Contigous CNV
1	65401981	65406490	1p31.3	4510	16.3265	14 (7/7)	19 (2/17)	3.72e-06	8.38e-05	Contigous CNV
1	65406490	65408345	1p31.3	1856	16.1808	14 (7/7)	19 (2/17)	2.79e-06	6.69e-05	Contigous CNV
1	65408345	65410117	1p31.3	1773	16.1808	14 (7/7)	19 (2/17)	3e-06	7.01e-05	Contigous CNV
1	65410117	65410159	1p31.3	43	16.1808	13 (7/6)	20 (2/18)	4.16e-07	1.43e-05	Contigous CNV
1	65410159	65410228	1p31.3	70	15.3061	13 (7/6)	18 (2/16)	7.16e-07	2.21e-05	Contigous CNV
1	65410228	65410269	1p31.3	42	14.1399	12 (7/5)	17 (2/15)	2.88e-07	1.04e-05	Contigous CNV
1	65410269	65410281	1p31.3	13	11.2245	10 (7/3)	13 (2/11)	8.34e-07	2.52e-05	Contigous CNV
1	65410281	65411167	1p31.3	887	10.2041	9 (7/2)	12 (2/10)	6.2e-06	0.00012664	Contigous CNV
Chr1-89475841-89484457			1p22.2	8618	11	8 (0/7)	14 (0/14)			CNVR	GBP3	DGV
1	89475841	89479864	1p22.2	4024	11.2245	7 (0/7)	15 (0/15)	0.00286895	0.0117842	Contigous CNV
1	89479864	89484457	1p22.2	4594	10.3499	7 (0/7)	13 (0/13)	0.0217375	0.0323437	Contigous CNV
Chr1-104159365-104163643			1p21.1	4280	32	29 (11/18)	36 (9/28)			CNVR	AMY2A	1000g, DGV
1	104159365	104161441	1p21.1	2077	28.5714	25 (10/15)	34 (8/26)	0.00115634	0.00655582	Contigous CNV
1	104161441	104163643	1p21.1	2203	36.0058	33 (11/22)	40 (10/30)	0.0498857	0.0364972	Contigous CNV
Chr1-104170912-104221581			1p21.1	50671	47	42 (18/24)	52 (27/25)			CNVR	AMY1A,AMY1B,AMY1C	DGV
1	104170912	104199784	1p21.1	28873	44.6064	40 (17/23)	50 (25/25)	0.01404	0.0276944	Contigous CNV
1	104199784	104221581	1p21.1	21798	48.3965	44 (19/25)	53 (29/24)	0.00745291	0.0196759	Contigous CNV
Chr1-110225034-110226622			1p13.3	1588	27	30 (15/15)	24 (16/8)			CNVR	GSTM2	1000g, DGV
1	110225034	110225781	1p13.3	748	24.6356	27 (14/13)	22 (15/7)	0.030332	0.035701	Contigous CNV
1	110225781	110225942	1p13.3	162	26.3848	29 (15/14)	24 (16/8)	0.0202666	0.0318486	Contigous CNV
1	110225942	110225984	1p13.3	43	26.6764	29 (15/14)	24 (16/8)	0.0231255	0.0338342	Contigous CNV
1	110225984	110226072	1p13.3	89	26.9679	30 (15/15)	24 (16/8)	0.0175479	0.0298352	Contigous CNV
1	110226072	110226259	1p13.3	188	27.2595	30 (15/15)	24 (16/8)	0.00997917	0.0240253	Contigous CNV
1	110226259	110226432	1p13.3	174	28.2799	32 (16/16)	25 (16/9)	0.0352987	0.0364972	Contigous CNV
1	110226432	110226615	1p13.3	184	28.863	32 (16/16)	26 (16/10)	0.0432129	0.0364972	Contigous CNV
Chr1-110230244-110233070			1p13.3	2826	78	83 (43/40)	73 (42/31)			CNVR	GSTM1	1000g, DGV
1	110230244	110233005	1p13.3	2762	72.3032	79 (41/38)	65 (40/25)	3.98e-05	0.000565358	Contigous CNV
1	110233005	110233045	1p13.3	41	81.3411	85 (44/41)	77 (43/34)	0.0122926	0.0255067	Contigous CNV
1	110233045	110233067	1p13.3	23	81.9242	85 (44/41)	78 (43/35)	0.0405309	0.0364972	Contigous CNV
Chr1-148569229-148606453			1q21.2	37229	22	15 (5/10)	29 (4/26)			CNVR	NBPF25P,NBPF15	DGV
1	148569229	148573704	1q21.2	4476	12.0991	9 (2/7)	15 (1/14)	0.00845061	0.0213257	Contigous CNV
1	148573704	148575435	1q21.2	1732	18.6589	13 (4/9)	25 (2/23)	1.06e-06	3.06e-05	Contigous CNV
1	148575435	148575558	1q21.2	124	22.3032	15 (4/11)	31 (2/29)	5.79e-09	3.72e-07	Contigous CNV
1	148575558	148580449	1q21.2	4892	25.5102	18 (7/11)	34 (4/30)	9.31e-09	5.56e-07	Contigous CNV
1	148580449	148606453	1q21.2	26005	30.758	21 (7/14)	42 (10/32)	7.5e-09	4.65e-07	Contigous CNV
Chr1-152572873-152574332			1q21.3	1462	75	83 (40/43)	67 (24/43)			CNVR	LCE3C	1000g, DGV
1	152572873	152573145	1q21.3	273	75.656	83 (40/43)	68 (25/43)	8.8e-07	2.64e-05	Contigous CNV
1	152573145	152573310	1q21.3	166	75.0729	83 (40/43)	67 (24/43)	8.85e-08	3.88e-06	Contigous CNV
1	152573310	152574332	1q21.3	1023	74.7813	83 (40/43)	66 (23/43)	8.57e-08	3.79e-06	Contigous CNV
Chr1-161636883-161638340			1q23.3	1331	13	15 (9/7)	10 (8/2)			CNVR	FCGR2B	DGV
1	161636883	161636938	1q23.3	56	14.5773	16 (9/7)	12 (9/3)	0.0465699	0.0364972	Contigous CNV
1	161637072	161637184	1q23.3	113	13.9942	16 (9/7)	12 (9/3)	0.0211325	0.0320448	Contigous CNV
1	161637184	161637539	1q23.3	356	13.7026	16 (9/7)	12 (9/3)	0.0289018	0.0344816	Contigous CNV
1	161637539	161637912	1q23.3	374	13.1195	16 (9/7)	11 (8/3)	0.0249978	0.0344816	Contigous CNV
1	161637912	161637992	1q23.3	81	12.9738	15 (8/7)	11 (8/3)	0.0268563	0.0344816	Contigous CNV
1	161637992	161638104	1q23.3	113	12.3907	15 (8/7)	10 (8/2)	0.0200399	0.0315763	Contigous CNV
1	161638104	161638176	1q23.3	73	11.8076	14 (8/6)	9 (7/2)	0.0401886	0.0364972	Contigous CNV
1	161638176	161638340	1q23.3	165	11.0787	14 (8/6)	9 (7/2)	0.0145239	0.0284149	Contigous CNV
Chr1-169215589-169255149			1q24.2	39560	26	33 (19/14)	20 (8/12)			CNVR	NME7	1000g, DGV
1	169215589	169216524	1q24.2	936	11.9534	17 (10/7)	6 (3/3)	9.3e-06	0.000176256	Contigous CNV
1	169216524	169225455	1q24.2	8932	18.6589	25 (14/11)	12 (3/9)	2.4e-06	5.9e-05	Contigous CNV
1	169225455	169234251	1q24.2	8797	31.9242	39 (22/17)	24 (10/14)	3.74e-05	0.000538629	Contigous CNV
1	169234251	169236204	1q24.2	1954	32.07	39 (22/17)	24 (10/14)	3.06e-05	0.000455804	Contigous CNV
1	169236204	169238219	1q24.2	2016	32.2157	39 (22/17)	24 (10/14)	3.85e-05	0.000549199	Contigous CNV
1	169238219	169238738	1q24.2	520	31.7784	38 (22/16)	24 (10/14)	7.43e-05	0.000914181	Contigous CNV
1	169238738	169240255	1q24.2	1518	31.1953	38 (22/16)	24 (10/14)	6.12e-05	0.000786192	Contigous CNV
1	169240255	169242083	1q24.2	1829	30.758	36 (21/15)	24 (10/14)	0.000144527	0.00147429	Contigous CNV
1	169242083	169248639	1q24.2	6557	25.5102	30 (18/12)	20 (8/12)	0.00085716	0.00524532	Contigous CNV
1	169248639	169255139	1q24.2	6501	22.1574	24 (13/11)	20 (8/12)	0.0428246	0.0364972	Contigous CNV
Chr1-193155749-193161276			1q31.2	5533	35	33 (9/23)	42 (8/34)			CNVR	CDC73	-
1	193155749	193156035	1q31.2	287	33.965	30 (10/20)	39 (8/31)	0.00726063	0.0196759	Contigous CNV
1	193156035	193156340	1q31.2	306	43.2945	39 (11/28)	49 (9/40)	0.00360634	0.0134295	Contigous CNV
1	193156340	193158035	1q31.2	1696	43.0029	38 (11/27)	48 (9/39)	0.00364767	0.0135448	Contigous CNV
1	193158035	193160390	1q31.2	2356	36.7347	32 (9/23)	43 (8/35)	0.00214739	0.0096395	Contigous CNV
1	193160390	193161131	1q31.2	742	28.7172	26 (7/19)	33 (6/27)	0.0266112	0.0344816	Contigous CNV
1	193161131	193161276	1q31.2	146	26.0933	23 (6/17)	31 (6/25)	0.0328687	0.0364972	Contigous CNV
Chr1-196742751-196764782			1q31.3	22031	55	61 (25/36)	49 (14/35)			CNVR	CFHR3	1000g, DGV
1	196742751	196744159	1q31.3	1409	55.8309	61 (25/36)	50 (15/35)	0.00100157	0.00590439	Contigous CNV
1	196744159	196744191	1q31.3	33	55.6851	61 (25/36)	50 (15/35)	0.000648917	0.00434409	Contigous CNV
1	196744191	196746055	1q31.3	1865	55.5394	61 (25/36)	49 (14/35)	0.000413945	0.00316298	Contigous CNV
1	196746055	196747976	1q31.3	1922	54.6647	61 (25/36)	48 (13/35)	5.1e-05	0.000679445	Contigous CNV
1	196747976	196748259	1q31.3	284	54.6647	61 (25/36)	48 (13/35)	5.1e-05	0.000679445	Contigous CNV
1	196748259	196748489	1q31.3	231	54.8105	61 (25/36)	48 (13/35)	3.43e-05	0.000501189	Contigous CNV
1	196748489	196749105	1q31.3	617	54.9563	61 (25/36)	48 (13/35)	5.84e-05	0.000755687	Contigous CNV
1	196749105	196749199	1q31.3	95	54.9563	61 (25/36)	48 (13/35)	5.84e-05	0.000755687	Contigous CNV
1	196749199	196749519	1q31.3	321	54.9563	61 (25/36)	48 (13/35)	5.84e-05	0.000755687	Contigous CNV
1	196749519	196749828	1q31.3	310	54.8105	61 (25/36)	48 (13/35)	8.59e-05	0.00100608	Contigous CNV
1	196749828	196749848	1q31.3	21	55.102	61 (25/36)	48 (13/35)	9.76e-05	0.00111213	Contigous CNV
1	196749848	196753441	1q31.3	3594	55.102	61 (25/36)	48 (13/35)	9.76e-05	0.00111213	Contigous CNV
1	196753441	196757081	1q31.3	3641	54.9563	61 (25/36)	48 (13/35)	0.000142244	0.00145427	Contigous CNV
1	196757081	196757473	1q31.3	393	54.6647	60 (24/36)	49 (14/35)	0.000667662	0.00442603	Contigous CNV
1	196757473	196757829	1q31.3	357	54.8105	60 (24/36)	49 (14/35)	0.00103876	0.0060604	Contigous CNV
1	196757829	196757877	1q31.3	49	54.8105	60 (23/37)	49 (14/35)	0.00113725	0.00647492	Contigous CNV
1	196757877	196758005	1q31.3	129	55.5394	61 (24/37)	49 (14/35)	0.000548035	0.00381846	Contigous CNV
1	196758005	196758114	1q31.3	110	55.6851	62 (25/37)	49 (14/35)	0.000710455	0.00464738	Contigous CNV
1	196758114	196758134	1q31.3	21	55.5394	60 (24/36)	50 (15/35)	0.00175494	0.00865633	Contigous CNV
1	196758134	196758154	1q31.3	21	56.1224	61 (24/37)	50 (14/36)	0.00161686	0.00813704	Contigous CNV
1	196758154	196758716	1q31.3	563	56.2682	61 (24/37)	50 (14/36)	0.00116535	0.00657994	Contigous CNV
1	196758716	196760554	1q31.3	1839	56.1224	61 (24/37)	50 (14/36)	0.00133919	0.00703208	Contigous CNV
1	196760554	196761943	1q31.3	1390	55.8309	61 (24/37)	50 (14/36)	0.00210442	0.00948104	Contigous CNV
1	196761943	196762084	1q31.3	142	54.8105	60 (24/36)	49 (14/35)	0.00166006	0.00831701	Contigous CNV
1	196762084	196764757	1q31.3	2674	54.0816	59 (23/36)	49 (14/35)	0.00500242	0.0158044	Contigous CNV
Chr1-196786306-196801416			1q31.3	15110	48	53 (20/33)	44 (10/34)			CNVR	CFHR1	1000g, DGV
1	196786306	196788989	1q31.3	2684	49.4169	52 (20/32)	46 (13/33)	0.0178353	0.0298352	Contigous CNV
1	196788989	196788996	1q31.3	8	48.688	51 (20/31)	45 (11/34)	0.00432467	0.0152994	Contigous CNV
1	196788996	196789022	1q31.3	27	48.3965	51 (20/31)	44 (11/33)	0.00272086	0.011546	Contigous CNV
1	196789022	196789050	1q31.3	29	47.9592	51 (20/31)	44 (11/33)	0.0047404	0.0152994	Contigous CNV
1	196789050	196789069	1q31.3	20	47.8134	51 (20/31)	44 (11/33)	0.00633962	0.0188914	Contigous CNV
1	196789069	196789155	1q31.3	87	47.3761	51 (19/32)	44 (11/33)	0.00479335	0.0152994	Contigous CNV
1	196789155	196789395	1q31.3	241	47.3761	51 (19/32)	44 (11/33)	0.00683256	0.0196759	Contigous CNV
1	196789395	196789630	1q31.3	236	47.3761	51 (19/32)	44 (11/33)	0.00683256	0.0196759	Contigous CNV
1	196789630	196789732	1q31.3	103	47.2303	51 (19/32)	44 (11/33)	0.00811654	0.0206528	Contigous CNV
1	196789732	196789800	1q31.3	69	47.3761	51 (19/32)	44 (11/33)	0.00759566	0.019794	Contigous CNV
1	196789800	196789854	1q31.3	55	47.6676	51 (19/32)	43 (11/32)	0.00586998	0.0178928	Contigous CNV
1	196789854	196790072	1q31.3	219	47.8134	52 (20/32)	43 (11/32)	0.0043451	0.0152994	Contigous CNV
1	196790072	196790462	1q31.3	391	47.6676	52 (20/32)	43 (11/32)	0.00470423	0.0152994	Contigous CNV
1	196790462	196790575	1q31.3	114	47.8134	52 (20/32)	43 (11/32)	0.00346822	0.013055	Contigous CNV
1	196790575	196790678	1q31.3	104	47.6676	52 (20/32)	44 (11/33)	0.00541711	0.0168181	Contigous CNV
1	196790678	196790872	1q31.3	195	47.8134	52 (20/32)	44 (11/33)	0.00401652	0.0145757	Contigous CNV
1	196790872	196790951	1q31.3	80	47.6676	51 (20/31)	44 (11/33)	0.0042696	0.015221	Contigous CNV
1	196790951	196790992	1q31.3	42	47.5219	51 (20/31)	43 (10/33)	0.00126953	0.00675659	Contigous CNV
1	196790992	196791034	1q31.3	43	47.6676	51 (20/31)	43 (10/33)	0.00135405	0.00709898	Contigous CNV
1	196791034	196794804	1q31.3	3771	47.6676	52 (20/32)	44 (11/33)	0.00259527	0.0111517	Contigous CNV
1	196794804	196798604	1q31.3	3801	48.105	52 (20/32)	44 (11/33)	0.00277963	0.0117016	Contigous CNV
1	196798604	196798653	1q31.3	50	48.2507	52 (20/32)	44 (11/33)	0.00260952	0.0111877	Contigous CNV
1	196798653	196798684	1q31.3	32	49.5627	53 (20/33)	44 (10/34)	0.000859669	0.00525588	Contigous CNV
1	196798684	196798712	1q31.3	29	51.312	56 (21/35)	45 (10/35)	0.000298554	0.0025274	Contigous CNV
1	196798712	196798771	1q31.3	60	51.0204	57 (21/36)	45 (10/35)	0.00020158	0.00186356	Contigous CNV
1	196798771	196798991	1q31.3	221	50.8746	56 (20/36)	45 (10/35)	0.000150589	0.00152257	Contigous CNV
1	196798991	196799223	1q31.3	233	51.0204	57 (21/36)	45 (10/35)	0.000102403	0.0011561	Contigous CNV
1	196799223	196799396	1q31.3	174	50.7289	56 (20/36)	45 (10/35)	0.000220007	0.00200393	Contigous CNV
1	196799396	196799602	1q31.3	207	50.5831	56 (20/36)	44 (9/35)	0.000126556	0.0013173	Contigous CNV
1	196799602	196799706	1q31.3	105	50.1458	55 (20/35)	44 (9/35)	0.000142738	0.00145826	Contigous CNV
1	196799706	196800435	1q31.3	730	49.7085	55 (20/35)	43 (9/34)	0.000104828	0.00117585	Contigous CNV
1	196800435	196801211	1q31.3	777	49.8542	55 (20/35)	44 (9/35)	0.000124405	0.00129923	Contigous CNV
1	196801211	196801302	1q31.3	92	49.7085	54 (19/35)	45 (9/36)	0.000293798	0.00250001	Contigous CNV
1	196801302	196801382	1q31.3	81	49.5627	54 (19/35)	45 (9/36)	0.0010237	0.0059889	Contigous CNV
Chr1-240391090-240395128			1q43	4038	14	19 (4/14)	10 (1/8)			CNVR	FMN2	1000g, DGV
1	240391090	240391493	1q43	404	11.6618	16 (4/12)	6 (1/5)	6.68e-05	0.000844907	Contigous CNV
1	240391493	240392877	1q43	1385	14.8688	20 (5/15)	9 (1/8)	0.000872603	0.00530989	Contigous CNV
1	240392877	240394077	1q43	1201	15.7434	20 (4/16)	11 (1/10)	0.00517796	0.0162551	Contigous CNV
1	240394077	240394115	1q43	39	15.5977	20 (4/16)	11 (1/10)	0.00378059	0.0139337	Contigous CNV
1	240394115	240394131	1q43	17	15.4519	19 (4/15)	11 (1/10)	0.00477612	0.0152994	Contigous CNV
1	240394131	240395122	1q43	992	13.1195	17 (4/13)	9 (1/8)	0.0108834	0.0246738	Contigous CNV
Chr1-248787969-248794881			1q44	6912	28	28 (5/24)	28 (0/27)			CNVR	OR2T11	1000g, DGV
1	248787969	248789782	1q44	1814	28.4257	29 (5/24)	28 (1/27)	0.00198314	0.00904791	Contigous CNV
1	248789782	248789949	1q44	168	28.2799	29 (5/24)	28 (1/27)	0.0030323	0.0117842	Contigous CNV
1	248789949	248790156	1q44	208	27.9883	29 (5/24)	27 (0/27)	0.00148992	0.00764126	Contigous CNV
1	248790156	248790333	1q44	178	27.8426	28 (4/24)	27 (0/27)	0.00230335	0.0101752	Contigous CNV
1	248790333	248794876	1q44	4544	27.8426	28 (4/24)	27 (0/27)	0.00230335	0.0101752	Contigous CNV
Chr1-248683401-248687808			1q44	4409	28.7172	23 (8/15)	35 (1/34)	5.32e-11		CNVR	OR2G6	DGV
1	248683401	248685602	1q44	2202	28.7172	23 (8/15)	35 (1/34)	5.32e-11	6.47e-09	Contigous CNV	OR2G6	DGV
1	248685602	248687808	1q44	2207	28.863	23 (8/15)	35 (1/34)	2.4e-10	2.38e-08	Contigous CNV	OR2G6	DGV
Chr2-87133294-87211614			2p11.2	78320	17	16 (2/15)	18 (0/18)			CNVR	RGPD1,RGPD2	1000g, DGV
2	87133294	87149619	2p11.2	16326	16.9096	16 (2/14)	18 (0/18)	0.0283707	0.0344816	Contigous CNV
2	87149619	87167290	2p11.2	17672	16.9096	16 (2/14)	18 (0/18)	0.0390356	0.0364972	Contigous CNV
2	87167290	87211611	2p11.2	44322	17.0554	17 (2/15)	18 (0/18)	0.0434062	0.0364972	Contigous CNV
Chr2-97861632-97876547			2q11.2	14915	14	17 (3/13)	11 (4/7)			CNVR	ANKRD36	1000g, DGV
2	97861632	97865375	2q11.2	3744	12.0991	15 (3/12)	9 (4/5)	0.00868034	0.0217258	Contigous CNV
2	97865375	97865503	2q11.2	129	13.4111	16 (3/13)	10 (4/6)	0.00943401	0.0230484	Contigous CNV
2	97865503	97865671	2q11.2	169	13.5569	16 (3/13)	10 (4/6)	0.0082641	0.0209667	Contigous CNV
2	97865671	97867517	2q11.2	1847	13.9942	16 (3/13)	11 (4/7)	0.0149868	0.0290111	Contigous CNV
2	97867517	97873178	2q11.2	5662	14.2857	17 (3/14)	11 (4/7)	0.00856958	0.0215222	Contigous CNV
2	97873178	97874549	2q11.2	1372	14.723	18 (4/14)	11 (4/7)	0.016564	0.0298352	Contigous CNV
2	97874549	97876236	2q11.2	1688	14.8688	18 (4/14)	11 (4/7)	0.0174113	0.0298352	Contigous CNV
2	97876236	97876539	2q11.2	304	15.0146	18 (4/14)	12 (4/8)	0.026155	0.0344816	Contigous CNV
Chr2-98118170-98138534			2q11.2	20364	69	72 (34/37)	67 (26/41)			CNVR	ANKRD36B	1000g, DGV
2	98118170	98129479	2q11.2	11310	59.3294	60 (30/30)	59 (22/37)	0.0416078	0.0364972	Contigous CNV
2	98152899	98155768	2q11.2	2870	70.8455	74 (35/39)	68 (26/42)	0.038963	0.0364972	Contigous CNV
2	98155768	98157698	2q11.2	1931	72.449	76 (36/40)	69 (27/42)	0.0406023	0.0364972	Contigous CNV
2	98157698	98159917	2q11.2	2220	72.3032	76 (36/40)	69 (27/42)	0.0442731	0.0364972	Contigous CNV
2	98159917	98161949	2q11.2	2033	72.1574	75 (36/39)	69 (27/42)	0.0478401	0.0364972	Contigous CNV
Chr2-159954656-159957267			2q24.2	2615	17	15 (3/12)	20 (1/19)			CNVR	TANC1	-
2	159954656	159955666	2q24.2	1011	17.93	14 (3/11)	22 (1/21)	0.00181627	0.0088384	Contigous CNV
2	159955666	159956139	2q24.2	474	18.0758	14 (3/11)	22 (1/21)	0.00139637	0.00725784	Contigous CNV
2	159956139	159956708	2q24.2	570	18.3673	15 (3/12)	22 (1/21)	0.00274346	0.0116025	Contigous CNV
2	159956708	159957267	2q24.2	560	19.8251	16 (3/13)	24 (3/21)	0.0308111	0.0360893	Contigous CNV
Chr3-50951343-50960781			3p21.2	9438	11	8 (5/3)	15 (3/12)			CNVR	DOCK3	1000g, DGV
3	50951343	50953442	3p21.2	2100	10.2041	7 (5/2)	14 (3/11)	1.78e-05	0.000300386	Contigous CNV
3	50953442	50955426	3p21.2	1985	10.9329	8 (5/3)	15 (3/12)	1.48e-05	0.000257293	Contigous CNV
3	50955426	50955429	3p21.2	4	11.0787	8 (5/3)	15 (3/12)	8.89e-06	0.000169565	Contigous CNV
3	50955429	50958070	3p21.2	2642	11.0787	8 (5/3)	16 (3/13)	2.24e-06	5.56e-05	Contigous CNV
3	50958070	50960751	3p21.2	2682	11.2245	8 (5/3)	16 (3/13)	1.31e-06	3.59e-05	Contigous CNV
3	50960751	50960775	3p21.2	25	10.4956	7 (4/3)	15 (3/12)	6.63e-06	0.000133986	Contigous CNV
Chr3-53031743-53033616			3p21.1	1873	21	21 (4/17)	21 (0/20)			CNVR	SFMBT1	1000g, DGV
3	53031743	53031756	3p21.1	14	18.3673	18 (2/16)	19 (0/19)	0.0276904	0.0344816	Contigous CNV
3	53031756	53031821	3p21.1	66	19.242	19 (3/16)	19 (0/19)	0.00488251	0.0155059	Contigous CNV
3	53031821	53031844	3p21.1	24	19.8251	20 (4/16)	20 (0/20)	0.00119244	0.00657994	Contigous CNV
3	53031844	53031895	3p21.1	52	20.1166	20 (4/16)	20 (0/20)	0.00285947	0.0117842	Contigous CNV
3	53031895	53031936	3p21.1	42	20.6997	21 (5/16)	20 (0/20)	0.000971797	0.00577084	Contigous CNV
3	53031936	53031978	3p21.1	43	21.137	21 (5/16)	21 (0/21)	0.000629143	0.00424899	Contigous CNV
3	53031978	53032018	3p21.1	41	21.2828	21 (5/16)	22 (1/21)	0.00197223	0.00901526	Contigous CNV
3	53032018	53032031	3p21.1	14	21.4286	21 (5/16)	22 (1/21)	0.00129688	0.00685592	Contigous CNV
3	53032031	53032593	3p21.1	563	21.4286	22 (5/17)	21 (1/20)	0.00649077	0.0191811	Contigous CNV
3	53032593	53033344	3p21.1	752	22.449	23 (5/18)	22 (1/21)	0.00922756	0.0227082	Contigous CNV
3	53033344	53033549	3p21.1	206	22.449	24 (5/19)	22 (1/21)	0.0144426	0.028276	Contigous CNV
3	53033549	53033604	3p21.1	56	22.7405	24 (4/20)	22 (1/21)	0.0353374	0.0364972	Contigous CNV
Chr3-89399921-89409060			3p11.1	9139	13	14 (3/11)	13 (0/13)			CNVR	EPHA3	1000g, DGV
3	89399921	89405101	3p11.1	5181	13.1195	14 (4/10)	13 (0/13)	0.00549948	0.0170142	Contigous CNV
3	89405101	89405110	3p11.1	10	13.2653	14 (4/10)	13 (0/13)	0.00632123	0.0188438	Contigous CNV
3	89405110	89405435	3p11.1	326	13.2653	14 (4/10)	13 (0/13)	0.00472234	0.0152994	Contigous CNV
3	89405435	89406985	3p11.1	1551	13.4111	14 (4/10)	14 (0/14)	0.000924139	0.00554889	Contigous CNV
3	89406985	89407031	3p11.1	47	13.2653	13 (3/10)	13 (0/13)	0.00362245	0.0134799	Contigous CNV
3	89407031	89407044	3p11.1	14	13.2653	13 (3/10)	13 (0/13)	0.00642636	0.0190776	Contigous CNV
3	89407044	89407069	3p11.1	26	13.4111	14 (3/11)	13 (0/13)	0.00726832	0.0196759	Contigous CNV
3	89407069	89407171	3p11.1	103	13.1195	13 (2/11)	13 (0/13)	0.0125852	0.025967	Contigous CNV
3	89416447	89416874	3p11.1	428	13.7026	15 (2/13)	13 (0/13)	0.0442358	0.0364972	Contigous CNV
3	89416874	89417229	3p11.1	356	13.7026	15 (2/13)	13 (0/13)	0.0442358	0.0364972	Contigous CNV
3	89417229	89418325	3p11.1	1097	13.7026	15 (2/13)	13 (0/13)	0.0442358	0.0364972	Contigous CNV
Chr3-127422064-127423993			3q21.3	1931	10	6 (2/4)	15 (0/15)			CNVR	MGLL	1000g, DGV
3	127422064	127423776	3q21.3	1713	10.2041	6 (2/4)	15 (0/15)	9.24e-08	4.01e-06	Contigous CNV
3	127423776	127423993	3q21.3	218	10.0583	6 (2/4)	15 (0/15)	1.57e-07	6.29e-06	Contigous CNV
Chr3-195451215-195460961			3q29	9746	39	41 (20/21)	37 (17/20)			CNVR	MUC20	1000g, DGV
3	195451215	195455684	3q29	4470	40.9621	43 (22/21)	38 (15/23)	0.0442997	0.0364972	Contigous CNV
3	195455684	195455868	3q29	185	39.6501	42 (21/21)	37 (13/24)	0.0373238	0.0364972	Contigous CNV
3	195455868	195455893	3q29	26	38.9213	41 (21/20)	36 (13/23)	0.0357809	0.0364972	Contigous CNV
3	195455893	195455917	3q29	25	38.6297	41 (21/20)	36 (13/23)	0.0358201	0.0364972	Contigous CNV
3	195456468	195458792	3q29	2325	38.0466	39 (19/20)	37 (24/13)	0.0192882	0.0307327	Contigous CNV
3	195458792	195461506	3q29	2715	38.7755	40 (19/21)	36 (23/13)	0.0223446	0.0331044	Contigous CNV
Chr3-195469331-195473989			3q29	8062	22	27 (12/15)	16 (7/9)			CNVR	MUC4	DGV
3	195469331	195473989	3q29	4659	26.2391	31 (14/17)	20 (9/11)	0.00128767	0.00683074	Contigous CNV
3	195473989	195474472	3q29	484	24.344	31 (14/17)	17 (7/10)	0.000194866	0.00181182	Contigous CNV
3	195474472	195475424	3q29	953	23.6152	29 (13/16)	17 (7/10)	0.000213469	0.00195614	Contigous CNV
3	195475424	195477389	3q29	1966	14.2857	17 (7/10)	10 (4/6)	0.0373937	0.0364972	Contigous CNV
Chr4-55106768-55120708			4q12	13951	17	15 (6/9)	19 (0/19)			CNVR	PDGFRA	-
4	55106768	55107611	4q12	844	11.516	8 (4/4)	16 (1/15)	5.72e-08	2.67e-06	Contigous CNV
4	55107611	55111660	4q12	4050	13.2653	10 (5/5)	18 (1/17)	3.29e-08	1.67e-06	Contigous CNV
4	55111660	55115704	4q12	4045	20.1166	17 (7/10)	23 (0/23)	3.94e-09	2.63e-07	Contigous CNV
4	55115704	55115733	4q12	30	20.2624	17 (7/10)	24 (0/24)	6.46e-09	4.07e-07	Contigous CNV
4	55115733	55115756	4q12	24	20.8455	17 (7/10)	25 (0/25)	1.26e-09	9.93e-08	Contigous CNV
4	55115756	55115758	4q12	3	20.6997	17 (7/10)	25 (0/25)	7.3e-10	6.14e-08	Contigous CNV
4	55115758	55118158	4q12	2401	20.5539	17 (7/10)	25 (0/25)	1.12e-09	9.04e-08	Contigous CNV
4	55118158	55120569	4q12	2412	18.6589	16 (6/10)	21 (0/21)	3.74e-07	1.3e-05	Contigous CNV
4	55120569	55120628	4q12	60	15.3061	16 (5/11)	15 (0/15)	0.00010702	0.00119445	Contigous CNV
4	55120628	55120685	4q12	58	13.5569	16 (5/11)	11 (0/11)	0.00048846	0.00349855	Contigous CNV
4	55120685	55120708	4q12	24	12.3907	15 (4/11)	9 (0/9)	0.000849644	0.00520679	Contigous CNV
Chr4-69396464-69435533			4q13.2	39069	85	83 (42/41)	87 (34/53)			CNVR	UGT2B17	1000g, DGV
4	69396464	69403345	4q13.2	6882	81.9242	80 (40/40)	84 (31/53)	0.00518891	0.0162851	Contigous CNV
4	69403345	69410233	4q13.2	6889	81.3411	79 (39/40)	83 (30/53)	0.00182739	0.00888101	Contigous CNV
4	69410233	69413810	4q13.2	3578	81.3411	79 (39/40)	83 (30/53)	0.00182739	0.00888101	Contigous CNV
4	69413810	69413896	4q13.2	87	81.1953	79 (39/40)	83 (30/53)	0.00300114	0.0117842	Contigous CNV
4	69413896	69413941	4q13.2	46	82.07	81 (40/41)	84 (31/53)	0.00378389	0.0139436	Contigous CNV
4	69413941	69416983	4q13.2	3043	83.0904	82 (40/42)	85 (32/53)	0.00769213	0.0199999	Contigous CNV
4	69416983	69420031	4q13.2	3049	85.4227	84 (43/41)	87 (34/53)	0.00620112	0.0186122	Contigous CNV
4	69420031	69420078	4q13.2	48	86.0058	84 (43/41)	88 (35/53)	0.00438151	0.0152994	Contigous CNV
4	69420078	69423282	4q13.2	3205	86.1516	84 (43/41)	89 (36/53)	0.0091338	0.0225674	Contigous CNV
4	69423282	69426468	4q13.2	3187	86.4431	84 (43/41)	89 (36/53)	0.00890472	0.0221447	Contigous CNV
4	69426468	69428105	4q13.2	1638	86.7347	85 (44/41)	89 (37/52)	0.0153182	0.0295158	Contigous CNV
4	69428105	69429929	4q13.2	1825	87.172	86 (45/41)	89 (37/52)	0.0254375	0.0344816	Contigous CNV
4	69429929	69430143	4q13.2	215	87.3178	86 (45/41)	89 (38/51)	0.0319681	0.0364972	Contigous CNV
4	69430143	69432787	4q13.2	2645	88.484	88 (46/42)	89 (38/51)	0.0464243	0.0364972	Contigous CNV
4	69432787	69435518	4q13.2	2732	88.6297	88 (46/42)	90 (38/52)	0.0309399	0.0361906	Contigous CNV
Chr4-69505724-69536974			4q13.2	31250	32	29 (12/17)	35 (5/30)			CNVR	UGT2B15	1000g, DGV
4	69505724	69513871	4q13.2	8148	38.7755	34 (16/18)	44 (7/37)	2.05e-08	1.1e-06	Contigous CNV
4	69513871	69525184	4q13.2	11314	32.9446	29 (11/18)	37 (5/32)	9.52e-06	0.000179676	Contigous CNV
4	69525184	69532873	4q13.2	7690	29.4461	27 (11/16)	32 (5/27)	0.000118577	0.00128606	Contigous CNV
4	69532873	69536970	4q13.2	4098	24.4898	24 (10/14)	26 (3/23)	3.4e-05	0.000497032	Contigous CNV
Chr4-111004705-111006689			4q25	1984	11	10 (2/8)	12 (0/12)			CNVR	ELOVL6	1000g
4	111004705	111004875	4q25	171	10.4956	9 (2/7)	13 (0/13)	0.00226434	0.0100482	Contigous CNV
4	111004875	111005722	4q25	848	11.0787	9 (2/7)	13 (0/13)	0.00214865	0.00964422	Contigous CNV
4	111005722	111006469	4q25	748	11.516	10 (2/8)	13 (0/13)	0.00297794	0.0117842	Contigous CNV
4	111006469	111006595	4q25	127	11.2245	9 (2/7)	13 (0/13)	0.00162332	0.00816604	Contigous CNV
4	111006595	111006619	4q25	25	10.4956	9 (2/7)	12 (0/12)	0.00586765	0.0178869	Contigous CNV
4	111006619	111006642	4q25	24	10.9329	10 (2/8)	12 (0/12)	0.0111006	0.0246738	Contigous CNV
4	111006642	111006658	4q25	17	11.0787	10 (2/8)	12 (0/12)	0.0116409	0.0246738	Contigous CNV
4	111006658	111006681	4q25	24	11.3703	11 (2/9)	12 (0/12)	0.0172285	0.0298352	Contigous CNV
Chr4-144288613-144293270			4q31.21	4667	18	11 (5/6)	26 (2/24)			CNVR	GAB1	DGV
4	144288613	144289800	4q31.21	1188	15.0146	9 (3/6)	23 (2/21)	1.71e-08	9.33e-07	Contigous CNV
4	144289800	144290986	4q31.21	1187	16.3265	9 (3/6)	24 (2/22)	8.86e-09	5.32e-07	Contigous CNV
4	144290986	144291200	4q31.21	215	17.0554	10 (4/6)	26 (2/24)	2.01e-10	2.05e-08	Contigous CNV
4	144291200	144291327	4q31.21	128	17.7843	11 (5/6)	26 (2/24)	1.78e-11	2.55e-09	Contigous CNV
4	144291327	144291783	4q31.21	457	18.9504	11 (5/6)	28 (2/26)	1.44e-12	2.88e-10	Contigous CNV
4	144291783	144292157	4q31.21	375	20.5539	13 (6/7)	30 (2/28)	8.14e-14	2.4e-11	Contigous CNV
4	144292157	144292158	4q31.21	2	20.8455	13 (6/7)	30 (2/28)	1.09e-13	3.17e-11	Contigous CNV
4	144292158	144292159	4q31.21	2	20.8455	13 (6/7)	30 (2/28)	4.74e-13	1.13e-10	Contigous CNV
4	144292159	144292382	4q31.21	224	20.5539	13 (6/7)	30 (2/28)	3.59e-13	8.83e-11	Contigous CNV
4	144292382	144293270	4q31.21	889	10.3499	8 (5/3)	14 (1/13)	3.68e-07	1.29e-05	Contigous CNV
Chr4-173422325-173424988			4q34.1	2667	18	15 (8/8)	21 (6/15)			CNVR	GALNTL6	DGV
4	173422325	173422335	4q34.1	11	29.1545	28 (21/7)	30 (17/13)	0.0215635	0.0321287	Contigous CNV
4	173422335	173422431	4q34.1	97	32.07	30 (22/8)	35 (21/14)	0.0474433	0.0364972	Contigous CNV
4	173422431	173423734	4q34.1	1304	32.6531	30 (22/8)	36 (22/14)	0.0466205	0.0364972	Contigous CNV
4	173423734	173424988	4q34.1	1255	34.5481	32 (23/9)	37 (22/15)	0.0399993	0.0364972	Contigous CNV
Chr4-186629984-186638517			4q35.1	8542	11	9 (1/7)	15 (0/15)			CNVR	SORBS2	1000g
4	186629984	186630473	4q35.1	490	11.3703	9 (1/8)	14 (0/14)	0.0128442	0.025986	Contigous CNV
4	186630473	186631126	4q35.1	654	12.9738	9 (1/8)	17 (0/17)	0.000643368	0.00432234	Contigous CNV
4	186631126	186631347	4q35.1	222	13.9942	11 (1/10)	17 (0/17)	0.00501804	0.0158394	Contigous CNV
4	186631347	186631460	4q35.1	114	11.6618	9 (1/8)	14 (0/14)	0.006923	0.0196759	Contigous CNV
4	186631460	186634169	4q35.1	2710	11.3703	8 (1/7)	14 (0/14)	0.00316405	0.0121248	Contigous CNV
4	186634169	186636868	4q35.1	2700	11.0787	8 (1/7)	14 (0/14)	0.00600067	0.0181416	Contigous CNV
4	186636868	186638061	4q35.1	1194	10.7872	8 (1/7)	14 (0/14)	0.00560225	0.0172209	Contigous CNV
4	186638061	186638357	4q35.1	297	10.7872	8 (1/7)	14 (0/14)	0.00560225	0.0172209	Contigous CNV
4	186638357	186638517	4q35.1	161	10.4956	8 (1/7)	14 (0/14)	0.00520545	0.0163272	Contigous CNV
Chr5-24564820-24577066			5p14.2	12254	17	16 (2/14)	18 (0/18)			CNVR	CDH10	1000g, DGV
5	24564820	24569296	5p14.2	4477	13.1195	13 (2/11)	13 (0/13)	0.036118	0.0364972	Contigous CNV
5	24569296	24570674	5p14.2	1379	14.8688	15 (2/13)	15 (0/15)	0.0292684	0.0347013	Contigous CNV
5	24570674	24572138	5p14.2	1465	14.4315	14 (2/12)	15 (0/15)	0.0203278	0.0319191	Contigous CNV
5	24572138	24572334	5p14.2	197	14.1399	13 (2/11)	15 (0/15)	0.0148848	0.0288578	Contigous CNV
5	24572334	24572427	5p14.2	94	15.3061	14 (2/12)	17 (0/17)	0.0149328	0.0289238	Contigous CNV
5	24572427	24572644	5p14.2	218	21.4286	21 (2/19)	23 (0/23)	0.0235901	0.0344227	Contigous CNV
5	24572644	24574902	5p14.2	2259	20.9913	19 (1/18)	23 (0/23)	0.0491326	0.0364972	Contigous CNV
5	24574902	24577066	5p14.2	2165	20.4082	18 (1/17)	22 (0/22)	0.0382438	0.0364972	Contigous CNV
Chr5-70254905-70328368			5q13.2	73469	31	26 (11/15)	37 (7/30)			CNVR	NAIP	1000g, DGV
5	70254905	70280782	5q13.2	25878	40.0875	29 (12/17)	53 (6/47)	1.72e-16	1.76e-13	Contigous CNV
5	70280782	70306693	5q13.2	25912	33.3819	26 (11/15)	42 (8/34)	1.36e-08	7.71e-07	Contigous CNV
5	70306693	70307056	5q13.2	364	31.4869	26 (11/15)	39 (8/31)	3.51e-06	8.02e-05	Contigous CNV
5	70307056	70307396	5q13.2	341	28.4257	25 (11/14)	33 (8/25)	0.00175593	0.00865785	Contigous CNV
5	70307396	70307475	5q13.2	80	26.9679	24 (10/14)	30 (8/22)	0.0384254	0.0364972	Contigous CNV
5	70307475	70328368	5q13.2	20894	26.2391	24 (10/14)	28 (7/21)	0.0491844	0.0364972	Contigous CNV
Chr5-175477150-175538722			5q35.2	61574	20	21 (3/18)	19 (0/19)			CNVR	FAM153B	1000g, DGV
5	175477150	175500688	5q35.2	23539	20.5539	22 (3/19)	19 (0/19)	0.0266905	0.0344816	Contigous CNV
5	175500688	175538722	5q35.2	38035	19.8251	21 (3/18)	18 (0/18)	0.0272163	0.0344816	Contigous CNV
Chr5-177147518-177213000			5q35.3	65487	29	25 (11/14)	34 (7/27)			CNVR	FAM153A	DGV
5	177147518	177154251	5q35.3	6734	20.5539	16 (7/9)	25 (4/21)	1.1e-05	0.000202817	Contigous CNV
5	177154251	177167051	5q35.3	12801	25.3644	21 (8/13)	30 (5/25)	0.000103078	0.00116156	Contigous CNV
5	177167051	177182959	5q35.3	15909	29.5918	26 (11/15)	34 (5/29)	5.84e-06	0.000120306	Contigous CNV
5	177182959	177198202	5q35.3	15244	34.5481	30 (13/17)	39 (9/30)	0.000184716	0.00177912	Contigous CNV
5	177198202	177213000	5q35.3	14799	35.277	31 (14/17)	41 (10/31)	6.82e-05	0.000858445	Contigous CNV
Chr5-180425664-180437832			5q35.3	12170	19	19 (9/10)	18 (1/17)			CNVR	BTNL3	1000g, DGV
5	180425664	180433244	5q35.3	7581	19.3878	20 (10/10)	18 (1/17)	8.72e-07	2.62e-05	Contigous CNV
5	180433244	180437832	5q35.3	4589	17.7843	18 (8/10)	18 (1/17)	1.82e-06	4.71e-05	Contigous CNV
Chr6-290840-315258			6p25.3	24417	31	35 (12/23)	27 (7/20)			CNVR	DUSP22	1000g, DGV
6	290840	292684	6p25.3	1845	40.2332	44 (20/24)	35 (15/20)	0.0445219	0.0364972	Contigous CNV
6	302661	303069	6p25.3	409	30.9038	36 (14/22)	26 (9/17)	0.0171487	0.0298352	Contigous CNV
6	303069	309041	6p25.3	5973	31.0496	35 (13/22)	26 (9/17)	0.0367696	0.0364972	Contigous CNV
6	315079	315799	6p25.3	721	29.7376	34 (12/22)	26 (8/18)	0.044467	0.0364972	Contigous CNV
6	315799	317602	6p25.3	1804	29.7376	34 (12/22)	25 (6/19)	0.0157624	0.0298352	Contigous CNV
6	317602	319838	6p25.3	2237	30.4665	34 (12/22)	27 (6/21)	0.0324619	0.0364972	Contigous CNV
6	319838	321784	6p25.3	1947	30.6122	34 (12/22)	27 (6/21)	0.0350465	0.0364972	Contigous CNV
6	321784	322890	6p25.3	1107	30.6122	34 (12/22)	28 (6/22)	0.0164038	0.0298352	Contigous CNV
6	322890	323451	6p25.3	562	30.758	33 (11/22)	27 (5/22)	0.0131312	0.0263385	Contigous CNV
6	323451	325553	6p25.3	2103	30.9038	33 (11/22)	27 (5/22)	0.0139195	0.0274867	Contigous CNV
6	325553	327800	6p25.3	2248	30.758	34 (11/23)	27 (5/22)	0.0244859	0.0344816	Contigous CNV
6	327800	329113	6p25.3	1314	31.0496	34 (11/23)	27 (5/22)	0.0217287	0.0323326	Contigous CNV
6	329113	330286	6p25.3	1174	31.6327	35 (11/24)	28 (6/22)	0.0219208	0.0325751	Contigous CNV
6	330286	331258	6p25.3	973	31.4869	34 (10/24)	28 (6/22)	0.0439903	0.0364972	Contigous CNV
Chr6-32482478-32499252			6p21.32	16780	77	70 (33/37)	76 (25/50)			CNVR	HLA-DRB5,HLA-DRB6	1000g, DGV
6	32482478	32487136	6p21.32	4659	75.5102	73 (35/38)	78 (27/51)	0.00288486	0.0117842	Contigous CNV
6	32487136	32492074	6p21.32	4939	76.9679	74 (35/39)	81 (28/53)	0.000627056	0.00423762	Contigous CNV
6	32492074	32493106	6p21.32	1033	76.6764	72 (35/37)	82 (28/54)	4.09e-05	0.000577712	Contigous CNV
6	32493106	32495242	6p21.32	2137	76.5306	72 (35/37)	82 (28/54)	8.22e-05	0.000968964	Contigous CNV
6	32495242	32497161	6p21.32	1920	76.9679	73 (35/38)	83 (28/55)	3.18e-05	0.000472122	Contigous CNV
6	32497161	32499252	6p21.32	2092	76.8222	72 (35/37)	83 (28/55)	2.93e-06	6.87e-05	Contigous CNV
Chr6-32542460-32565670			6p21.32	23212	62	61 (29/33)	63 (21/42)			CNVR	HLA-DRB1	1000g, DGV
6	32542460	32552802	6p21.32	10343	62.0991	62 (29/33)	63 (21/42)	0.0137984	0.0273234	Contigous CNV
6	32552802	32565670	6p21.32	12869	61.516	61 (28/33)	63 (21/42)	0.017217	0.0298352	Contigous CNV
Chr6-34516636-34517772			6p21.31	1143	11	16 (13/4)	6 (0/6)			CNVR	SPDEF	DGV
6	34516636	34516761	6p21.31	126	10.7872	15 (12/3)	6 (0/6)	2.92e-10	2.82e-08	Contigous CNV
6	34516761	34516883	6p21.31	123	11.516	17 (13/4)	6 (0/6)	2.92e-10	2.82e-08	Contigous CNV
6	34516883	34516944	6p21.31	62	11.6618	17 (13/4)	6 (0/6)	8.94e-11	1.02e-08	Contigous CNV
6	34516944	34516987	6p21.31	44	11.8076	17 (13/4)	6 (0/6)	1.08e-10	1.21e-08	Contigous CNV
6	34516987	34517211	6p21.31	225	11.8076	17 (13/4)	6 (0/6)	1.39e-10	1.49e-08	Contigous CNV
6	34517211	34517541	6p21.31	331	11.0787	16 (12/4)	5 (0/5)	6.14e-10	5.29e-08	Contigous CNV
6	34517541	34517772	6p21.31	232	10.6414	16 (12/4)	5 (0/5)	1.8e-09	1.34e-07	Contigous CNV
Chr6-53925136-53935390			6p12.1	10254	62	68 (32/36)	55 (18/37)			CNVR	MLIP	1000g, DGV
6	53925136	53928135	6p12.1	3000	33.8192	38 (18/20)	29 (10/19)	0.00422097	0.0150855	Contigous CNV
6	53928135	53931075	6p12.1	2941	53.6443	60 (28/32)	47 (13/34)	2.47e-06	6.04e-05	Contigous CNV
6	53931075	53931117	6p12.1	43	60.3499	68 (31/37)	52 (14/38)	4.64e-08	2.22e-06	Contigous CNV
6	53931117	53931190	6p12.1	74	69.5335	76 (36/40)	62 (18/44)	1.98e-07	7.59e-06	Contigous CNV
6	53931190	53931252	6p12.1	63	73.0321	79 (37/42)	66 (22/44)	2.82e-06	6.72e-05	Contigous CNV
6	53931252	53931327	6p12.1	76	73.1778	80 (37/43)	66 (22/44)	2.16e-06	5.4e-05	Contigous CNV
6	53931327	53931829	6p12.1	503	73.6152	80 (37/43)	67 (23/44)	1.31e-05	0.00023189	Contigous CNV
6	53931829	53933601	6p12.1	1773	73.4694	80 (37/43)	66 (23/43)	1.04e-05	0.000193261	Contigous CNV
6	53933601	53935381	6p12.1	1781	46.9388	51 (23/28)	42 (14/28)	0.00360505	0.0134258	Contigous CNV
Chr6-66399541-66403005			6q12	3464	10	10 (0/10)	11 (4/7)			CNVR	EYS	1000g, DGV
6	66399541	66399547	6q12	7	10.2041	10 (0/10)	11 (5/6)	8.14e-05	0.000961847	Contigous CNV
6	66399547	66399652	6q12	106	10.3499	10 (0/10)	11 (5/6)	0.000108025	0.0012028	Contigous CNV
6	66399652	66399756	6q12	105	10.3499	9 (0/9)	11 (5/6)	0.000162415	0.00161433	Contigous CNV
6	66399756	66400000	6q12	245	10.2041	9 (0/9)	11 (5/6)	0.000288237	0.002467	Contigous CNV
6	66400000	66402738	6q12	2739	10.6414	10 (0/10)	12 (4/8)	0.00311148	0.0119556	Contigous CNV
6	66402738	66402849	6q12	112	10.6414	10 (0/10)	12 (4/8)	0.00311148	0.0119556	Contigous CNV
6	66402849	66402864	6q12	16	10.4956	10 (0/10)	11 (3/8)	0.00549315	0.0170013	Contigous CNV
6	66402864	66402898	6q12	35	10.6414	10 (0/10)	11 (3/8)	0.00601733	0.0181511	Contigous CNV
6	66402898	66402941	6q12	44	10.4956	10 (0/10)	11 (3/8)	0.0105984	0.0246738	Contigous CNV
6	66402941	66402995	6q12	55	10.3499	10 (0/10)	11 (3/8)	0.0185753	0.0298562	Contigous CNV
Chr6-72862904-72866465			6q13	3563	23	19 (9/10)	28 (2/26)			CNVR	RIMS1	DGV
6	72862904	72864666	6q13	1763	11.0787	8 (1/7)	14 (0/14)	0.00310021	0.011925	Contigous CNV
6	72864666	72866465	6q13	1800	11.516	9 (1/8)	14 (0/14)	0.0082679	0.0209698	Contigous CNV
Chr6-134270852-134283841			6q23.2	12992	12	12 (2/10)	14 (0/14)			CNVR	TBPL1,TBPL1	1000g, DGV
6	134270852	134275059	6q23.2	4208	13.9942	14 (2/12)	14 (0/14)	0.0407024	0.0364972	Contigous CNV
6	134275059	134279824	6q23.2	4766	12.5364	12 (2/10)	13 (0/13)	0.0174329	0.0298352	Contigous CNV
6	134279824	134283841	6q23.2	4018	11.8076	10 (1/9)	13 (0/13)	0.042962	0.0364972	Contigous CNV
Chr6-157808282-158034513			6q25.3	15879	10	9 (2/7)	15 (0/15)			CNVR	MIR3692,ZDHHC14	1000g, DGV
6	157808282	157817518	6q25.3	9237	10.0583	8 (1/7)	12 (0/12)	0.0209812	0.0320448	Contigous CNV
6	158027875	158028975	6q25.3	1101	11.2245	8 (2/6)	15 (0/15)	3.36e-05	0.000492037	Contigous CNV
6	158028975	158029242	6q25.3	268	12.0991	9 (2/7)	16 (0/16)	1.87e-05	0.000312364	Contigous CNV
6	158029242	158031587	6q25.3	2346	12.3907	9 (2/7)	17 (0/17)	7.96e-06	0.000154358	Contigous CNV
6	158031587	158034513	6q25.3	2927	13.1195	10 (2/8)	17 (0/17)	0.000100999	0.00114356	Contigous CNV
Chr6-161032642-161069004			6q26	36379	10	24 (13/11)	36 (3/33)			CNVR	LPA	1000g, DGV
6	161032642	161032733	6q26	92	28.2799	26 (15/11)	31 (9/22)	0.000139373	0.00142854	Contigous CNV
6	161032733	161032812	6q26	80	31.1953	28 (16/12)	36 (9/27)	6.75e-07	2.12e-05	Contigous CNV
6	161032812	161033062	6q26	251	33.8192	29 (17/12)	40 (9/31)	4.23e-09	2.82e-07	Contigous CNV
6	161033062	161033265	6q26	204	39.9417	32 (19/13)	48 (8/40)	2.72e-15	1.52e-12	Contigous CNV
6	161033265	161050662	6q26	17398	40.5248	34 (20/14)	48 (8/40)	2.51e-14	8.54e-12	Contigous CNV
6	161050662	161068075	6q26	17414	35.8601	29 (16/13)	44 (3/41)	7.87e-20	1.85e-16	Contigous CNV
6	161068075	161068292	6q26	218	34.9854	29 (16/13)	43 (2/41)	4.3e-21	1.68e-17	Contigous CNV
6	161068292	161068490	6q26	199	34.8397	29 (15/14)	43 (2/41)	1.4e-19	2.88e-16	Contigous CNV
6	161068490	161068515	6q26	26	36.7347	28 (15/13)	46 (1/45)	8.17e-24	5.48e-20	Contigous CNV
6	161068515	161068536	6q26	22	36.0058	27 (14/13)	46 (1/45)	3.26e-24	2.8e-20	Contigous CNV
6	161068536	161068554	6q26	19	35.5685	27 (14/13)	45 (1/44)	3.58e-24	2.8e-20	Contigous CNV
6	161068554	161068568	6q26	15	30.758	26 (14/12)	36 (0/36)	1.41e-19	2.88e-16	Contigous CNV
6	161068568	161068591	6q26	24	26.3848	21 (11/10)	33 (0/33)	7.45e-18	1.03e-14	Contigous CNV
6	161068591	161068645	6q26	55	23.4694	17 (8/9)	30 (0/30)	5.16e-15	2.36e-12	Contigous CNV
6	161068645	161068713	6q26	69	16.035	12 (5/7)	20 (0/20)	4.96e-09	3.25e-07	Contigous CNV
6	161068713	161068854	6q26	142	12.9738	11 (5/6)	15 (0/15)	6.48e-07	2.06e-05	Contigous CNV
6	161068854	161069004	6q26	151	10.2041	9 (4/5)	11 (0/11)	1.14e-05	0.000209287	Contigous CNV
Chr7-6846417-6865662			7p22.1	19250	15	15 (2/13)	15 (1/14)			CNVR	CCZ1B	DGV
7	6846417	6854716	7p22.1	8300	14.723	18 (3/15)	11 (3/8)	0.0282668	0.0344816	Contigous CNV
7	6854716	6859008	7p22.1	4293	13.9942	17 (3/14)	11 (3/8)	0.0256876	0.0344816	Contigous CNV
7	6859008	6863388	7p22.1	4381	13.5569	17 (3/14)	11 (3/8)	0.0295507	0.0349822	Contigous CNV
7	6863388	6864165	7p22.1	778	12.828	16 (3/13)	9 (2/7)	0.00921313	0.0226965	Contigous CNV
7	6864165	6865662	7p22.1	1498	10.9329	14 (3/11)	7 (2/5)	0.0109862	0.0246738	Contigous CNV
Chr7-66639306-66699359			7q11.21	50951	17	16 (2/14)	18 (0/18)			CNVR	TYW1	1000g, DGV
7	66639306	66641992	7q11.21	2687	18.8047	17 (2/15)	20 (0/20)	0.0319032	0.0364972	Contigous CNV
7	66651108	66656485	7q11.21	5378	18.9504	17 (2/15)	20 (0/20)	0.0272473	0.0344816	Contigous CNV
7	66656485	66659465	7q11.21	2981	18.6589	17 (2/15)	20 (0/20)	0.0272966	0.0344816	Contigous CNV
7	66659465	66663211	7q11.21	3747	18.3673	17 (2/15)	20 (0/20)	0.0273393	0.0344816	Contigous CNV
7	66663211	66667057	7q11.21	3847	18.5131	17 (2/15)	20 (0/20)	0.0319858	0.0364972	Contigous CNV
7	66667057	66668329	7q11.21	1273	18.2216	16 (2/14)	19 (0/19)	0.0183766	0.0298352	Contigous CNV
7	66668329	66668747	7q11.21	419	17.4927	16 (2/14)	18 (0/18)	0.0215984	0.0321682	Contigous CNV
7	66668747	66670590	7q11.21	1844	17.2012	16 (2/14)	18 (0/18)	0.0288814	0.0344816	Contigous CNV
7	66670590	66674189	7q11.21	3600	15.7434	15 (2/13)	16 (0/16)	0.0461412	0.0364972	Contigous CNV
7	66674189	66681349	7q11.21	7161	15.4519	15 (2/13)	16 (0/16)	0.00977339	0.0236926	Contigous CNV
7	66681349	66687143	7q11.21	5795	15.3061	15 (2/13)	16 (0/16)	0.0150454	0.0291162	Contigous CNV
7	66687143	66692839	7q11.21	5697	15.1603	15 (2/13)	16 (0/16)	0.0231269	0.0338352	Contigous CNV
7	66692839	66697021	7q11.21	4183	15.0146	15 (2/13)	16 (0/16)	0.0354969	0.0364972	Contigous CNV
7	66697021	66699359	7q11.21	2339	14.723	14 (2/12)	16 (0/16)	0.0356121	0.0364972	Contigous CNV
Chr7-75044860-75062133			7q11.23	17277	12	24 (10/14)	29 (14/15)			CNVR	NSUN5P1,POM121C	DGV
7	75044860	75047705	7q11.23	2846	11.6618	8 (3/5)	16 (0/16)	4.34e-08	2.09e-06	Contigous CNV
7	75047705	75054268	7q11.23	6564	12.0991	7 (3/4)	18 (0/18)	2.46e-09	1.76e-07	Contigous CNV
7	75054268	75059698	7q11.23	5431	12.0991	7 (3/4)	18 (0/18)	2.46e-09	1.76e-07	Contigous CNV
7	75059698	75062133	7q11.23	2436	11.516	6 (2/4)	17 (0/17)	1.33e-08	7.6e-07	Contigous CNV
Chr7-76143866-76161365			7q11.23	17503	14	14 (6/7)	14 (2/11)			CNVR	UPK3B	1000g, DGV
7	76143866	76148620	7q11.23	4755	10.6414	11 (6/5)	10 (2/8)	0.0177316	0.0298352	Contigous CNV
7	76148620	76153355	7q11.23	4736	13.2653	14 (7/7)	14 (3/11)	0.0117689	0.0246738	Contigous CNV
7	76153355	76154952	7q11.23	1598	15.0146	14 (6/8)	16 (3/13)	0.0143794	0.0281644	Contigous CNV
7	76154952	76161365	7q11.23	6414	15.1603	14 (6/8)	16 (3/13)	0.00722875	0.0196759	Contigous CNV
Chr7-141002798-141007542			7q34	4750	12	8 (1/8)	14 (0/14)			CNVR	TMEM178B	1000g
7	141002798	141003535	7q34	738	10.7872	9 (1/8)	13 (0/13)	0.0481489	0.0364972	Contigous CNV
7	141003535	141004168	7q34	634	12.2449	9 (1/8)	16 (0/16)	0.00487967	0.0155011	Contigous CNV
7	141004168	141004388	7q34	221	12.0991	9 (1/8)	16 (0/16)	0.00674033	0.0196759	Contigous CNV
7	141004388	141005235	7q34	848	10.4956	8 (1/7)	14 (0/14)	0.00726674	0.0196759	Contigous CNV
7	141005235	141007062	7q34	1828	10.2041	8 (1/7)	14 (0/14)	0.0031846	0.0121884	Contigous CNV
7	141007062	141007542	7q34	481	10.0583	8 (1/7)	13 (0/13)	0.00455117	0.0152994	Contigous CNV
Chr7-141784476-141793694			7q34	9237	39	41 (9/32)	36 (2/34)			CNVR	MGAM	1000g, DGV
7	141784476	141785673	7q34	1198	41.691	44 (10/34)	39 (4/35)	0.0158083	0.0298352	Contigous CNV
7	141785673	141786990	7q34	1318	42.5656	45 (11/34)	39 (4/35)	0.00160751	0.00810564	Contigous CNV
7	141786990	141787185	7q34	196	42.4198	45 (11/34)	39 (3/36)	0.000409502	0.00314284	Contigous CNV
7	141787185	141787257	7q34	73	42.4198	45 (11/34)	39 (3/36)	0.000409502	0.00314284	Contigous CNV
7	141787257	141787291	7q34	35	42.4198	45 (11/34)	39 (3/36)	0.000409502	0.00314284	Contigous CNV
7	141787291	141787336	7q34	46	42.4198	45 (11/34)	39 (3/36)	0.000409502	0.00314284	Contigous CNV
7	141787336	141787447	7q34	112	42.4198	45 (11/34)	39 (3/36)	0.000409502	0.00314284	Contigous CNV
7	141787447	141787580	7q34	134	42.2741	45 (11/34)	39 (3/36)	0.000189199	0.00180453	Contigous CNV
7	141787580	141787637	7q34	58	42.1283	45 (11/34)	39 (3/36)	0.000286565	0.00245556	Contigous CNV
7	141787637	141787772	7q34	136	41.8367	45 (11/34)	39 (3/36)	5.35e-05	0.000707414	Contigous CNV
7	141787772	141787936	7q34	165	40.9621	44 (10/34)	37 (2/35)	8.1e-05	0.000957977	Contigous CNV
7	141787936	141787988	7q34	53	40.0875	43 (9/34)	37 (2/35)	0.000288466	0.00246851	Contigous CNV
7	141787988	141788990	7q34	1003	39.3586	42 (8/34)	36 (1/35)	0.000155262	0.00156141	Contigous CNV
7	141788990	141790028	7q34	1039	38.484	40 (7/33)	36 (1/35)	0.000910262	0.00548943	Contigous CNV
7	141790028	141790131	7q34	104	37.3178	38 (5/33)	36 (1/35)	0.016505	0.0298352	Contigous CNV
7	141790131	141790193	7q34	63	36.2974	38 (5/33)	35 (1/34)	0.0247234	0.0344816	Contigous CNV
7	141790193	141791055	7q34	863	30.9038	32 (4/28)	29 (0/29)	0.00292388	0.0117842	Contigous CNV
7	141791055	141792007	7q34	953	30.1749	31 (4/27)	29 (0/29)	0.00695629	0.0196759	Contigous CNV
7	141792007	141793694	7q34	1688	19.9708	24 (3/21)	15 (0/15)	0.0047554	0.0152994	Contigous CNV
Chr7-143928049-143931090			7q35	3043	39	38 (17/21)	40 (25/15)			CNVR	ARHGEF34P,CTAGE4,CTAGE8,OR2A1,OR2A20P,OR2A20P,OR2A42,OR2A7,OR2A9P,OR2A9P,OR2A1,OR2A42,	1000g, DGV
7	143928049	143929685	7q35	1637	39.2128	39 (19/20)	39 (26/13)	0.0103508	0.0246159	Contigous CNV
7	143929685	143931090	7q35	1406	40.2332	40 (19/21)	41 (27/14)	0.00670298	0.0196071	Contigous CNV
chr7-144014208-144020354			7q35	6148	39	38 (17/21)	40 (25/15)			CNVR	ARHGEF34P,CTAGE4,CTAGE8,OR2A1,OR2A20P,OR2A20P,OR2A42,OR2A7,OR2A9P,OR2A9P,OR2A1,OR2A42,	1000g, DGV
7	144014208	144015768	7q35	1561	39.3586	37 (16/21)	41 (24/17)	0.0234377	0.0342376	Contigous CNV
7	144015768	144020354	7q35	4587	38.1924	36 (16/20)	41 (24/17)	0.0130094	0.0261664	Contigous CNV
Chr7-144051082-144059089			7q35	19858	20	18 (9/9)	22 (15/6)			CNVR	OR2A1-AS1,ARHGEF5	DGV
7	144051082	144059089	7q35	8008	20.6997	20 (10/10)	23 (16/7)	0.0216886	0.0322841	Contigous CNV
7	144059089	144070938	7q35	11850	19.0962	18 (9/9)	21 (15/6)	0.0352702	0.0364972	Contigous CNV
Chr7-155460910-155468287			7q36.3	7383	11	12 (4/8)	12 (0/12)			CNVR	RBM33	-
7	155460910	155461671	7q36.3	762	10.0583	10 (4/6)	11 (0/11)	0.000950666	0.00566614	Contigous CNV
7	155461671	155462268	7q36.3	598	10.3499	10 (4/6)	11 (0/11)	0.000465924	0.00345829	Contigous CNV
7	155462268	155463308	7q36.3	1041	11.3703	11 (4/7)	12 (0/12)	0.000356491	0.00283853	Contigous CNV
7	155463308	155464946	7q36.3	1639	11.8076	11 (4/7)	12 (0/12)	0.000505274	0.00357516	Contigous CNV
7	155464946	155466400	7q36.3	1455	11.8076	11 (4/7)	12 (0/12)	0.000505274	0.00357516	Contigous CNV
7	155466400	155468287	7q36.3	1888	11.6618	11 (4/7)	12 (0/12)	0.000372471	0.00294083	Contigous CNV
Chr8-591710-598487			8p23.3	6777	52	47 (25/22)	56 (25/31)			CNVR	ERICH1	1000g, DGV
8	591710	593992	8p23.3	2283	10.4956	13 (2/11)	7 (1/6)	0.0102118	0.0243457	Contigous CNV
8	593992	594958	8p23.3	967	33.3819	34 (14/20)	32 (6/26)	0.000864217	0.00527242	Contigous CNV
8	594958	595096	8p23.3	139	40.9621	40 (17/23)	41 (10/31)	0.00987145	0.0238282	Contigous CNV
8	595096	595271	8p23.3	176	60.7872	55 (30/25)	68 (32/36)	0.000915959	0.00551599	Contigous CNV
8	595271	595382	8p23.3	112	60.9329	55 (30/25)	68 (32/36)	0.000633605	0.00427081	Contigous CNV
8	595382	595583	8p23.3	202	60.7872	55 (30/25)	68 (32/36)	0.000915959	0.00551599	Contigous CNV
8	595583	595705	8p23.3	123	59.621	54 (30/24)	67 (32/35)	0.000624916	0.00422742	Contigous CNV
8	595705	595754	8p23.3	50	59.1837	53 (30/23)	67 (32/35)	0.000218972	0.00199566	Contigous CNV
8	595754	595832	8p23.3	79	58.8921	52 (30/22)	67 (32/35)	0.000104168	0.00117097	Contigous CNV
8	595832	595883	8p23.3	52	58.7464	52 (30/22)	67 (32/35)	7.09e-05	0.000883867	Contigous CNV
8	595883	595900	8p23.3	18	58.309	52 (30/22)	67 (32/35)	4.94e-05	0.000661925	Contigous CNV
8	595900	598475	8p23.3	2576	52.9155	46 (30/16)	62 (32/30)	3.74e-06	8.4e-05	Contigous CNV
Chr8-3787071-3795593			8p23.2	8522	16	15 (4/11)	16 (1/15)			CNVR	CSMD1	1000g, DGV
8	3787071	3787236	8p23.2	166	14.2857	14 (2/12)	14 (0/14)	0.0148439	0.0287987	Contigous CNV
8	3787236	3787429	8p23.2	194	15.3061	16 (3/13)	14 (0/14)	0.0167581	0.0298352	Contigous CNV
8	3787429	3787475	8p23.2	47	16.035	17 (4/13)	15 (1/14)	0.0339262	0.0364972	Contigous CNV
8	3788500	3788758	8p23.2	259	17.4927	15 (2/13)	20 (5/15)	0.0494105	0.0364972	Contigous CNV
8	3997583	4000436	8p23.2	2854	13.8484	14 (4/10)	14 (1/13)	0.0151858	0.0293118	Contigous CNV
8	4000436	4002008	8p23.2	1573	14.4315	15 (5/10)	14 (1/13)	0.00683402	0.0196759	Contigous CNV
8	4002008	4002049	8p23.2	42	14.5773	15 (5/10)	14 (1/13)	0.0153656	0.0295158	Contigous CNV
8	4002049	4002130	8p23.2	82	14.723	15 (5/10)	15 (2/13)	0.0304083	0.0357827	Contigous CNV
8	4002130	4002199	8p23.2	70	14.8688	15 (5/10)	15 (2/13)	0.0354251	0.0364972	Contigous CNV
8	4002199	4002218	8p23.2	20	18.2216	19 (5/14)	18 (2/16)	0.0216779	0.0322704	Contigous CNV
8	4002218	4002272	8p23.2	55	18.2216	19 (5/14)	18 (2/16)	0.0292323	0.0346638	Contigous CNV
8	4002272	4002484	8p23.2	213	18.0758	18 (5/13)	18 (2/16)	0.0271673	0.0344816	Contigous CNV
8	4002714	4002749	8p23.2	36	14.2857	15 (4/11)	14 (1/13)	0.0269067	0.0344816	Contigous CNV
8	4002749	4002774	8p23.2	26	13.9942	15 (4/11)	14 (1/13)	0.0304218	0.0357967	Contigous CNV
8	4002774	4002800	8p23.2	27	13.7026	15 (4/11)	12 (0/12)	0.0109904	0.0246738	Contigous CNV
8	4002800	4002905	8p23.2	106	13.8484	15 (4/11)	12 (0/12)	0.0112279	0.0246738	Contigous CNV
8	4002905	4003108	8p23.2	204	13.7026	14 (3/11)	12 (0/12)	0.0174188	0.0298352	Contigous CNV
8	4003108	4003215	8p23.2	108	13.5569	14 (3/11)	12 (0/12)	0.0170245	0.0298352	Contigous CNV
8	4003215	4003260	8p23.2	46	12.828	14 (3/11)	11 (0/11)	0.0174406	0.0298352	Contigous CNV
8	4003260	4003384	8p23.2	125	13.4111	15 (3/12)	11 (0/11)	0.0165716	0.0298352	Contigous CNV
8	4003384	4003519	8p23.2	136	13.8484	16 (4/12)	11 (0/11)	0.00558915	0.0172129	Contigous CNV
8	4165878	4166026	8p23.2	149	17.0554	12 (3/9)	23 (2/21)	6.23e-05	0.000796892	Contigous CNV
8	4166026	4166034	8p23.2	9	17.4927	13 (3/10)	23 (2/21)	0.000111918	0.00123822	Contigous CNV
8	4166034	4166084	8p23.2	51	18.3673	14 (4/10)	24 (2/22)	0.00017482	0.00171189	Contigous CNV
8	4166084	4166352	8p23.2	269	19.6793	15 (4/11)	24 (2/22)	0.000434279	0.00327728	Contigous CNV
8	4166352	4166458	8p23.2	107	19.9708	15 (4/11)	25 (2/23)	0.000250616	0.00221694	Contigous CNV
8	4166458	4166581	8p23.2	124	22.1574	19 (5/14)	26 (3/23)	0.00418657	0.0150084	Contigous CNV
8	4166581	4166681	8p23.2	101	22.7405	20 (5/15)	26 (3/23)	0.00744817	0.0196759	Contigous CNV
8	4166681	4166735	8p23.2	55	22.8863	21 (5/16)	26 (3/23)	0.0242544	0.0344816	Contigous CNV
8	4450265	4450634	8p23.2	370	10.0583	9 (4/5)	11 (2/9)	0.0218184	0.0324528	Contigous CNV
8	4450634	4450709	8p23.2	76	10.4956	9 (4/5)	12 (2/10)	0.0171638	0.0298352	Contigous CNV
8	4450709	4451312	8p23.2	604	10.6414	9 (4/5)	12 (2/10)	0.0238656	0.0344816	Contigous CNV
8	4451312	4451480	8p23.2	169	10.7872	9 (4/5)	12 (2/10)	0.0180344	0.0298352	Contigous CNV
8	4451480	4451528	8p23.2	49	10.2041	9 (4/5)	11 (2/9)	0.0162591	0.0298352	Contigous CNV
Chr8-7307030-7319103			8p23.1	12073	50	48 (25/23)	53 (21/32)			CNVR	SPAG11B,SPAG11B,SPAG11B,SPAG11B	1000g, DGV
8	7307030	7311801	8p23.1	4772	49.8542	47 (24/23)	53 (21/32)	0.039887	0.0364972	Contigous CNV
8	7311801	7314627	8p23.1	2827	49.8542	47 (24/23)	53 (21/32)	0.039887	0.0364972	Contigous CNV
8	7314627	7314706	8p23.1	80	50	48 (25/23)	53 (21/32)	0.0311883	0.0364379	Contigous CNV
8	7314706	7314735	8p23.1	30	50.4373	48 (25/23)	53 (21/32)	0.0458082	0.0364972	Contigous CNV
8	7314735	7319098	8p23.1	4364	50.4373	48 (25/23)	53 (21/32)	0.0458082	0.0364972	Contigous CNV
Chr8-7339965-7355834			8p23.1	15869	51	48 (25/0)	54 (0/0)			CNVR	DEFB105A,DEFB105B,DEFB106A,DEFB106B,DEFB107A,DEFB107B	1000g, DGV
8	7339965	7340143	8p23.1	179	50.7289	48 (25/23)	54 (22/32)	0.0305307	0.0358671	Contigous CNV
8	7340143	7355834	8p23.1	15692	50.8746	48 (25/23)	54 (22/32)	0.0376413	0.0364972	Contigous CNV
8	7355834	7371861	8p23.1	16028	50.8746	48 (25/23)	54 (22/32)	0.031056	0.0363002	Contigous CNV
Chr8-7396284-7400372			8p23.1	4093	52	49 (26/23)	55 (21/34)			CNVR	PRR23D1,PRR23D2	1000g, DGV
8	7396284	7398057	8p23.1	1774	51.6035	49 (26/23)	55 (21/34)	0.00373206	0.0138177	Contigous CNV
8	7398057	7398393	8p23.1	337	51.6035	49 (26/23)	55 (21/34)	0.00373206	0.0138177	Contigous CNV
8	7398393	7398944	8p23.1	552	51.4577	49 (26/23)	55 (21/34)	0.00485801	0.0154427	Contigous CNV
8	7398944	7399659	8p23.1	716	51.4577	49 (26/23)	55 (21/34)	0.00485801	0.0154427	Contigous CNV
8	7399659	7400372	8p23.1	714	51.6035	49 (26/23)	55 (21/34)	0.00847832	0.021381	Contigous CNV
Chr8-7637345-7639566			8p23.1	2226	52	49 (26/23)	55 (21/34)			CNVR	PRR23D1,PRR23D2	1000g, DGV
8	7637345	7637552	8p23.1	208	52.1866	49 (24/25)	55 (21/34)	0.0452472	0.0364972	Contigous CNV
8	7637552	7637889	8p23.1	338	52.1866	49 (24/25)	55 (21/34)	0.0297234	0.0351467	Contigous CNV
8	7637889	7638169	8p23.1	281	52.3324	50 (25/25)	55 (21/34)	0.0292864	0.034721	Contigous CNV
8	7638169	7638196	8p23.1	28	52.3324	50 (25/25)	55 (21/34)	0.0231493	0.0338627	Contigous CNV
8	7638196	7639566	8p23.1	1371	52.4781	50 (25/25)	55 (21/34)	0.0237161	0.034446	Contigous CNV
Chr8-7783206-7809898			8p23.1	26704	41	35 (12/19)	47 (8/24)			CNVR	CLDN23,DEFB109P1B,FAM66E,FAM86B3P,MIR548I3,PRAG1,USP17L3,USP17L8,ZNF705B,MFHAS1	1000g, DGV
8	7783206	7785408	8p23.1	2203	44.3149	39 (19/20)	51 (18/33)	0.000621383	0.00420958	Contigous CNV
8	7785408	7787643	8p23.1	2236	44.1691	39 (19/20)	51 (18/33)	0.000435811	0.00328567	Contigous CNV
8	7787643	7787699	8p23.1	57	43.8776	39 (19/20)	51 (18/33)	0.000518879	0.00365494	Contigous CNV
8	7787699	7787748	8p23.1	50	43.1487	38 (19/19)	50 (17/33)	0.000415847	0.00317286	Contigous CNV
8	7787748	7787805	8p23.1	58	42.8571	38 (18/20)	49 (16/33)	0.000618729	0.00419705	Contigous CNV
8	7787805	7787848	8p23.1	44	42.5656	38 (18/20)	49 (16/33)	0.000585478	0.00401852	Contigous CNV
8	7787848	7787915	8p23.1	68	42.4198	37 (17/20)	49 (16/33)	0.000562371	0.00389695	Contigous CNV
8	7787915	7793360	8p23.1	5446	41.2536	35 (16/19)	48 (15/33)	0.000253846	0.00223978	Contigous CNV
8	7793360	7798804	8p23.1	5445	38.3382	31 (14/17)	47 (13/34)	5.12e-06	0.000108101	Contigous CNV
8	7798804	7799120	8p23.1	317	38.0466	31 (14/17)	47 (13/34)	7.78e-07	2.38e-05	Contigous CNV
8	7799120	7804640	8p23.1	5521	35.1312	28 (13/15)	43 (12/31)	1.92e-06	4.91e-05	Contigous CNV
8	7804640	7809898	8p23.1	5259	31.0496	25 (12/13)	38 (7/31)	4.11e-08	2e-06	Contigous CNV
Chr8-7827144-7829506			8p23.1	4707	24	15 (7/8)	33 (4/29)			CNVR	FAM66E,USP17L8	DGV
8	7827144	7829506	8p23.1	2363	23.6152	15 (7/8)	33 (4/29)	6.06e-12	1.02e-09	Contigous CNV
8	7829506	7831849	8p23.1	2344	23.4694	15 (7/8)	32 (4/28)	1.09e-11	1.65e-09	Contigous CNV
Chr8-11989621-11998702			8p23.1	9083	30	30 (11/18)	31 (5/26)			CNVR	USP17L2,USP17L7,FAM66D	1000g, DGV
8	11989621	11994690	8p23.1	5070	30.1749	29 (11/18)	31 (5/26)	0.00357918	0.0133468	Contigous CNV
8	11994690	11998702	8p23.1	4013	30.6122	30 (11/19)	31 (5/26)	0.00300262	0.0117842	Contigous CNV
Chr8-14284477-14585429			8p22	7701	11	8 (2/6)	14 (2/12)			CNVR	SGCZ	1000g
8	14284477	14284950	8p22	474	11.3703	9 (1/8)	13 (0/13)	0.0178047	0.0298352	Contigous CNV
8	14284950	14285700	8p22	751	11.6618	9 (1/8)	14 (0/14)	0.0109917	0.0246738	Contigous CNV
8	14285700	14286436	8p22	737	11.516	9 (1/8)	13 (0/13)	0.01407	0.0277408	Contigous CNV
8	14286436	14288732	8p22	2297	10.0583	8 (1/7)	12 (0/12)	0.0251881	0.0344816	Contigous CNV
8	14581995	14582112	8p22	118	10.6414	7 (2/5)	15 (3/12)	0.0142745	0.0280205	Contigous CNV
8	14582112	14582245	8p22	134	10.9329	7 (2/5)	15 (3/12)	0.0105815	0.0246738	Contigous CNV
8	14582245	14582351	8p22	107	10.7872	7 (2/5)	15 (3/12)	0.0065861	0.0194055	Contigous CNV
8	14582351	14582874	8p22	524	10.9329	7 (2/5)	15 (3/12)	0.0105815	0.0246738	Contigous CNV
8	14582874	14584231	8p22	1358	10.4956	7 (2/5)	15 (3/12)	0.00902954	0.0223852	Contigous CNV
8	14584231	14585201	8p22	971	10.6414	7 (2/5)	14 (2/12)	0.00667575	0.0195751	Contigous CNV
8	14585201	14585325	8p22	125	10.6414	8 (3/5)	14 (2/12)	0.00935947	0.0228853	Contigous CNV
8	14585325	14585429	8p22	105	10.0583	7 (2/5)	13 (2/11)	0.00883803	0.0220085	Contigous CNV
Chr8-51036000-51038748			8q11.21	2750	19	18 (5/13)	20 (4/17)			CNVR	SNTG1	1000g, DGV
8	51036000	51038598	8q11.21	2599	25.3644	23 (6/17)	28 (4/24)	0.0378351	0.0364972	Contigous CNV
8	51038598	51038748	8q11.21	151	12.0991	9 (3/6)	17 (2/15)	0.000328843	0.00265348	Contigous CNV
Chr8-72211464-72216467			8q13.3	3445	34	39 (17/22)	28 (11/17)			CNVR	EYA1	1000g, DGV
8	72211464	72212273	8q13.3	810	13.5569	17 (9/8)	9 (5/4)	0.0214724	0.0321028	Contigous CNV
8	72213838	72215337	8q13.3	1500	34.8397	40 (18/22)	29 (11/18)	0.00328379	0.0124768	Contigous CNV
8	72215337	72215970	8q13.3	634	37.4636	43 (19/24)	32 (12/20)	0.0039926	0.0145022	Contigous CNV
8	72215970	72216082	8q13.3	113	38.0466	44 (19/25)	32 (12/20)	0.00328506	0.0124806	Contigous CNV
8	72216082	72216180	8q13.3	99	38.1924	44 (19/25)	32 (12/20)	0.00233648	0.0102867	Contigous CNV
8	72216180	72216328	8q13.3	149	37.7551	43 (18/25)	32 (12/20)	0.00498268	0.0157558	Contigous CNV
8	72216328	72216467	8q13.3	140	37.3178	42 (18/24)	31 (11/20)	0.00496475	0.0157108	Contigous CNV
Chr8-85265735-85503210			8q21.2	237475	10	14 (5/12)	6 (4/22)			CNVR	RALYL	1000g, DGV
8	85265735	85266210	8q21.2	476	10.2041	14 (4/10)	6 (2/4)	0.00258029	0.0111172	Contigous CNV
8	85266210	85266230	8q21.2	21	10.0583	13 (3/10)	6 (2/4)	0.00353486	0.0132326	Contigous CNV
8	85266230	85266502	8q21.2	273	10.0583	13 (3/10)	6 (2/4)	0.00353486	0.0132326	Contigous CNV
Chr8-93005629-93015066			8q21.3	9444	11	5 (2/3)	18 (0/18)			CNVR	RUNX1T1	-
8	93005629	93005699	8q21.3	71	10.6414	4 (1/3)	18 (0/18)	1.26e-10	1.38e-08	Contigous CNV
8	93005699	93005729	8q21.3	31	10.7872	5 (2/3)	18 (0/18)	8.72e-11	9.93e-09	Contigous CNV
8	93005729	93005751	8q21.3	23	11.0787	6 (2/4)	18 (0/18)	6.43e-10	5.49e-08	Contigous CNV
8	93005751	93012165	8q21.3	6415	10.9329	5 (1/4)	18 (0/18)	9.33e-10	7.69e-08	Contigous CNV
8	93012165	93014885	8q21.3	2721	11.2245	6 (2/4)	18 (0/18)	3.59e-10	3.39e-08	Contigous CNV
8	93014885	93014929	8q21.3	45	11.0787	5 (2/3)	18 (0/18)	1.34e-10	1.44e-08	Contigous CNV
8	93014929	93015066	8q21.3	138	10.9329	5 (2/3)	18 (0/18)	4.77e-11	5.94e-09	Contigous CNV
Chr9-672956-676083			9p24.3	236993	11	7 (5/12)	14 (4/23)			CNVR	KANK1,DMRT1,KANK1	1000g, DGV
9	672956	673062	9p24.3	107	10.2041	8 (3/5)	14 (1/13)	9.6e-05	0.00109489	Contigous CNV
9	673062	674783	9p24.3	1722	10.3499	8 (3/5)	14 (1/13)	6.18e-05	0.000792775	Contigous CNV
9	674783	676083	9p24.3	1301	10.3499	7 (2/5)	14 (1/13)	5.56e-05	0.000729707	Contigous CNV
chr9-5030972-5039452			9p24.1	8488	15	23 (7/16)	20 (2/18)			CNVR	JAK2,JAK2	1000g
9	5030972	5037453	9p24.1	6482	14.723	19 (3/16)	10 (0/10)	0.000311379	0.00254139	Contigous CNV
9	5037453	5037456	9p24.1	4	14.8688	19 (3/16)	10 (0/10)	0.000418716	0.00319209	Contigous CNV
9	5037456	5037459	9p24.1	4	15.0146	19 (3/16)	11 (0/11)	0.000552076	0.00383472	Contigous CNV
9	5037459	5037460	9p24.1	2	15.1603	19 (3/16)	11 (0/11)	0.00071413	0.00466233	Contigous CNV
9	5037460	5037461	9p24.1	2	15.3061	19 (3/16)	11 (0/11)	0.000587641	0.0040316	Contigous CNV
9	5037461	5038401	9p24.1	941	15.4519	19 (3/16)	12 (0/12)	0.00153862	0.00781365	Contigous CNV
9	5038401	5039387	9p24.1	987	11.8076	12 (3/9)	11 (0/11)	0.0058529	0.017849	Contigous CNV
9	5039387	5039452	9p24.1	66	11.6618	13 (3/10)	11 (0/11)	0.00714756	0.0196759	Contigous CNV
Chr9-5078323-508474			9p24.1	4165	15	23 (7/16)	20 (2/18)			CNVR	JAK2,JAK2	1000g
9	5078323	5078396	9p24.1	74	10.2041	5 (3/2)	17 (0/17)	5.32e-13	1.21e-10	Contigous CNV
9	5078396	5078416	9p24.1	21	11.2245	6 (3/3)	17 (0/17)	1.06e-11	1.62e-09	Contigous CNV
9	5078416	5078433	9p24.1	18	12.6822	8 (5/3)	18 (0/18)	1.6e-11	2.33e-09	Contigous CNV
9	5078433	5078799	9p24.1	367	14.723	11 (6/5)	19 (1/18)	1.55e-09	1.19e-07	Contigous CNV
9	5078799	5080286	9p24.1	1488	16.035	11 (6/5)	21 (2/19)	1.05e-08	6.21e-07	Contigous CNV
9	5080286	5081472	9p24.1	1187	33.8192	34 (13/21)	34 (4/30)	7.08e-05	0.0008834	Contigous CNV
9	5081472	5081534	9p24.1	63	35.277	38 (13/25)	33 (5/28)	0.000676651	0.00447425	Contigous CNV
9	5081534	5081563	9p24.1	30	35.277	38 (13/25)	32 (5/27)	0.000692502	0.00455161	Contigous CNV
9	5081563	5081598	9p24.1	36	34.8397	38 (13/25)	31 (5/26)	0.000646858	0.0043388	Contigous CNV
9	5081598	5081626	9p24.1	29	33.965	38 (13/25)	30 (5/25)	0.00112063	0.00640128	Contigous CNV
9	5081626	5081722	9p24.1	97	33.0904	38 (13/25)	28 (5/23)	0.000640317	0.00430863	Contigous CNV
9	5081722	5081809	9p24.1	88	32.9446	37 (12/25)	28 (5/23)	0.000940297	0.00561796	Contigous CNV
9	5081809	5081902	9p24.1	94	26.9679	31 (10/21)	23 (4/19)	0.00495125	0.015681	Contigous CNV
9	5081902	5082474	9p24.1	573	24.6356	29 (9/20)	19 (3/16)	0.00177893	0.00869723	Contigous CNV
Chr9-40784158-40800446			9p13.1	60428	19	12 (5/7)	28 (3/25)			CNVR	ZNF658	DGV
9	40740021	40784158	9p13.1	44138	18.9504	10 (4/6)	29 (1/28)	3.32e-14	1.09e-11	Contigous CNV
9	40784158	40787845	9p13.1	3688	19.242	11 (5/6)	29 (1/28)	1.86e-14	6.68e-12	Contigous CNV
9	40787845	40800446	9p13.1	12602	19.6793	12 (5/7)	29 (1/28)	1.38e-14	5.23e-12	Contigous CNV
Chr9-67753281-67808579			9q13	55300	18.8047	11 (2/9)	28 (3/25)	2.84e-08		CNVR
9	67753281	67789400	9q13	36120	18.8047	11 (2/9)	28 (3/25)	2.84e-08	1.46e-06	Contigous CNV	FAM27E3,LOC102723709	1000g, DGV
9	67789400	67808579	9q13	19180	18.6589	10 (2/8)	28 (3/25)	1.43e-08	7.98e-07	Contigous CNV	FAM27B	1000g, DGV
Chr9-67899911-68067313			9q13	167404	18	8(2/6)	29(4/25)			CNVR
9	67899911	67941616	9q13	41706	17.7843	9 (2/7)	28 (4/24)	1.79e-10	1.86e-08	Contigous CNV	ANKRD20A3,ANKRD20A1
9	67941616	68067313	9q13	125698	17.7843	8 (2/6)	29 (4/25)	9.87e-12	1.52e-09	Contigous CNV	ANKRD20A1,ANKRD20A3	DGV
Chr9-140252867-140290797			9q34.3	37940	29	28 (5/23)	31 (2/29)			CNVR	EXD3,EXD3,EXD3	1000g, DGV
9	140252867	140254294	9q34.3	1428	30.3207	27 (5/22)	34 (3/31)	0.00622645	0.0186546	Contigous CNV
9	140254294	140255680	9q34.3	1387	33.8192	32 (6/26)	36 (3/33)	0.0192144	0.030711	Contigous CNV
9	140255680	140255775	9q34.3	96	34.9854	33 (6/27)	37 (3/34)	0.0173352	0.0298352	Contigous CNV
9	140255775	140264418	9q34.3	8644	34.6939	33 (6/27)	37 (3/34)	0.0235519	0.0343756	Contigous CNV
9	140264418	140273019	9q34.3	8602	32.07	30 (6/24)	35 (3/32)	0.0198683	0.0313697	Contigous CNV
9	140273019	140273048	9q34.3	30	31.3411	29 (6/23)	34 (3/31)	0.0237223	0.034454	Contigous CNV
9	140273048	140273068	9q34.3	21	27.551	26 (5/21)	30 (2/28)	0.0232572	0.0340036	Contigous CNV
9	140273068	140278208	9q34.3	5141	25.2187	24 (4/20)	26 (1/25)	0.0329565	0.0364972	Contigous CNV
9	140278208	140287065	9q34.3	8858	22.7405	23 (4/19)	23 (1/22)	0.038487	0.0364972	Contigous CNV
9	140287065	140290797	9q34.3	3733	21.137	21 (4/17)	21 (1/20)	0.0163708	0.0298352	Contigous CNV
Chr10-13049592-13052148			10p13	2565	16	17 (6/11)	15 (1/14)			CNVR	CCDC3	1000g, DGV
10	13049592	13049628	10p13	37	13.8484	14 (5/9)	13 (0/13)	0.000350361	0.00279635	Contigous CNV
10	13049628	13049770	10p13	143	16.4723	17 (6/11)	16 (2/14)	0.0122456	0.025416	Contigous CNV
10	13049770	13049945	10p13	176	16.9096	17 (6/11)	16 (2/14)	0.00521493	0.0163428	Contigous CNV
10	13049945	13050014	10p13	70	17.7843	19 (7/12)	17 (2/15)	0.00239024	0.0104548	Contigous CNV
10	13050014	13050043	10p13	30	18.0758	19 (7/12)	17 (2/15)	0.00175541	0.00865706	Contigous CNV
10	13050043	13050108	10p13	66	18.3673	19 (7/12)	17 (2/15)	0.00107432	0.00623378	Contigous CNV
10	13050108	13050299	10p13	192	18.6589	19 (7/12)	18 (2/16)	0.000871009	0.00530222	Contigous CNV
10	13050299	13050519	10p13	221	13.4111	14 (6/8)	13 (2/11)	0.0039955	0.0145116	Contigous CNV
10	13050519	13052148	10p13	1630	12.6822	14 (6/8)	12 (2/10)	0.00582838	0.0177868	Contigous CNV
Chr10-17820774-17830281			10p12.33	27245	20	19 (4/15)	22 (1/21)			CNVR	TMEM236	DGV
10	17820774	17830281	10p12.33	9508	16.9096	15 (3/12)	19 (1/18)	0.00548175	0.0169694	Contigous CNV
10	17830281	17848017	10p12.33	17737	23.1778	22 (4/18)	24 (1/23)	0.0108939	0.0246738	Contigous CNV
Chr10-17848017-17885394			10p12.33	37379	21	29 (7/21)	29 (3/26)			CNVR	MIR511,MRC1,TMEM236	1000g, DGV
10	17848017	17870205	10p12.33	22189	27.6968	26 (7/19)	29 (3/26)	0.028261	0.0344816	Contigous CNV
10	17870205	17885394	10p12.33	15190	29.0087	27 (7/20)	31 (3/28)	0.0224948	0.0333072	Contigous CNV
Chr10-17911265-18190946			10p12.33	84040	30	(8/22)	30(4/26)			CNVR
10	17911265	17932881	10p12.33	21617	37.7551	35 (8/27)	40 (5/35)	0.0246878	0.0344816	Contigous CNV
10	17932881	17944032	10p12.33	11152	46.3557	45 (9/36)	49 (5/44)	0.0302208	0.0356013	Contigous CNV
10	18139680	18146687	10p12.33	7008	30.758	30 (10/20)	31 (5/26)	0.0343708	0.0364972	Contigous CNV
10	18146687	18158749	10p12.33	12063	25.0729	26 (8/18)	24 (3/21)	0.014198	0.0278964	Contigous CNV
10	18158749	18170350	10p12.33	11602	24.0525	25 (7/18)	23 (3/20)	0.0131153	0.0263273	Contigous CNV
10	18170350	18179543	10p12.33	9194	23.7609	25 (7/18)	23 (3/20)	0.0258105	0.0344816	Contigous CNV
10	18179543	18190946	10p12.33	11404	23.3236	24 (7/17)	23 (3/20)	0.0358574	0.0364972	Contigous CNV
Chr10-20310510-20315651			10p12.31	5141	11	6 (1/5)	17 (1/15)			CNVR	PLXDC2	1000g, DGV
10	20310510	20310577	10p12.31	68	10.7872	6 (1/5)	16 (2/14)	0.000332029	0.00267597	Contigous CNV
10	20310577	20310916	10p12.31	340	10.6414	6 (1/5)	16 (2/14)	0.000178862	0.00174059	Contigous CNV
10	20310916	20312155	10p12.31	1240	10.3499	6 (1/5)	15 (1/14)	0.00018142	0.00175856	Contigous CNV
10	20312155	20313562	10p12.31	1408	10.3499	6 (1/5)	15 (1/14)	5.83e-05	0.000755687	Contigous CNV
10	20313562	20314832	10p12.31	1271	11.2245	6 (1/5)	17 (1/16)	3.25e-05	0.000479656	Contigous CNV
10	20314832	20315610	10p12.31	779	11.516	6 (1/5)	17 (1/16)	1.21e-05	0.000217513	Contigous CNV
10	20315610	20315621	10p12.31	12	11.6618	6 (1/5)	17 (1/16)	2.4e-05	0.000381217	Contigous CNV
10	20315621	20315634	10p12.31	14	11.516	6 (1/5)	17 (1/16)	1.98e-05	0.000324165	Contigous CNV
10	20315634	20315642	10p12.31	9	11.3703	6 (1/5)	17 (1/16)	3.21e-05	0.000475507	Contigous CNV
Chr10-24372531-24378979			10p12.2	6462	49	47 (24/23)	50 (16/34)			CNVR	KIAA1217	1000g, DGV
10	24372531	24374010	10p12.2	1480	12.0991	10 (5/5)	14 (3/11)	0.0119905	0.0249437	Contigous CNV
10	24374010	24376468	10p12.2	2459	17.0554	17 (8/9)	18 (4/14)	0.022577	0.0333592	Contigous CNV
10	24376468	24377674	10p12.2	1207	58.7464	58 (29/29)	60 (20/40)	0.00327223	0.0124389	Contigous CNV
10	24377674	24377675	10p12.2	2	65.3061	64 (32/32)	66 (22/44)	0.0016091	0.0081118	Contigous CNV
10	24377675	24377677	10p12.2	3	67.2012	67 (34/33)	68 (23/45)	0.000873016	0.00530989	Contigous CNV
10	24377677	24377678	10p12.2	2	67.3469	67 (34/33)	68 (23/45)	0.00103671	0.00604919	Contigous CNV
10	24377678	24377681	10p12.2	4	67.4927	67 (34/33)	69 (23/46)	0.000873793	0.00531248	Contigous CNV
10	24377681	24377800	10p12.2	120	67.6385	67 (34/33)	69 (23/46)	0.000752295	0.00483013	Contigous CNV
10	24377800	24377919	10p12.2	120	64.2857	62 (31/31)	67 (22/45)	0.000703911	0.00460971	Contigous CNV
10	24377919	24377920	10p12.2	2	62.2449	60 (31/29)	65 (21/44)	0.000111442	0.00123383	Contigous CNV
10	24377920	24377987	10p12.2	68	60.7872	59 (31/28)	63 (20/43)	3.37e-05	0.000493713	Contigous CNV
10	24377987	24378481	10p12.2	495	47.9592	45 (21/24)	52 (13/39)	3.05e-05	0.000455053	Contigous CNV
10	24378481	24378929	10p12.2	449	14.723	13 (8/5)	17 (5/12)	0.00044622	0.00334429	Contigous CNV
10	24378929	24378979	10p12.2	51	10.0583	9 (7/2)	11 (3/8)	8.55e-05	0.00100199	Contigous CNV
Chr10-31246501-31251853			10p11.23	5364	36	42 (13/29)	30 (6/25)			CNVR	ZNF438	1000g, DGV
10	31246501	31248922	10p11.23	2422	14.8688	15 (6/9)	15 (2/13)	0.0149018	0.0288704	Contigous CNV
10	31248922	31251341	10p11.23	2420	38.1924	44 (13/31)	31 (4/27)	2.34e-05	0.000372624	Contigous CNV
10	31251341	31251435	10p11.23	95	42.2741	49 (14/35)	35 (6/29)	6.93e-05	0.000868305	Contigous CNV
10	31251435	31251579	10p11.23	145	43.1487	50 (14/36)	35 (6/29)	6.95e-05	0.000871214	Contigous CNV
10	31251579	31251655	10p11.23	77	43.586	51 (15/36)	36 (7/29)	5.59e-05	0.000732584	Contigous CNV
10	31251655	31251672	10p11.23	18	43.8776	51 (15/36)	36 (7/29)	8.04e-05	0.000953166	Contigous CNV
10	31251672	31251698	10p11.23	27	44.1691	51 (15/36)	36 (7/29)	3.55e-05	0.00051586	Contigous CNV
10	31251698	31251720	10p11.23	23	42.8571	49 (14/35)	36 (7/29)	0.000151626	0.00153108	Contigous CNV
10	31251720	31251732	10p11.23	13	42.7114	49 (14/35)	36 (7/29)	0.00018688	0.00179115	Contigous CNV
10	31251732	31251758	10p11.23	27	40.0875	46 (14/32)	33 (6/27)	0.000202304	0.00186832	Contigous CNV
10	31251758	31251800	10p11.23	43	29.8834	35 (13/22)	24 (5/19)	0.000664394	0.0044166	Contigous CNV
10	31251800	31251853	10p11.23	54	12.5364	16 (11/5)	9 (4/5)	0.00184645	0.00888506	Contigous CNV
Chr10-46256574-46303053			10q11.22	46481	14	12 (6/6)	16 (2/14)			CNVR	WASHC2C	1000g, DGV
10	46256574	46275200	10q11.22	18627	11.3703	10 (5/5)	13 (2/11)	0.00271058	0.0115086	Contigous CNV
10	46275200	46303053	10q11.22	27854	16.3265	14 (7/7)	19 (2/17)	3.26e-05	0.000480787	Contigous CNV
Chr10-46535767-46632205			10q11.22	96441	23	21 (12/9)	24 (8/16)			CNVR	PTPN20	1000g, DGV
10	46535767	46564453	10q11.22	28687	22.1574	21 (11/10)	23 (5/18)	0.000188637	0.0018032	Contigous CNV
10	46564453	46587640	10q11.22	23188	22.5948	21 (12/9)	24 (8/16)	0.0125864	0.0259682	Contigous CNV
10	46587640	46632205	10q11.22	44566	22.7405	20 (12/8)	25 (10/15)	0.0232922	0.0340473	Contigous CNV
Chr10-47681529-47685781			10q11.22	4241	14	15 (13/2)	12 (7/5)			CNVR	ANTXRL	1000g, DGV
10	47681529	47681741	10q11.22	213	12.828	16 (12/4)	9 (8/1)	0.0397862	0.0364972	Contigous CNV
10	47697757	47700172	10q11.22	2416	13.5569	15 (13/2)	12 (7/5)	0.00490986	0.0155822	Contigous CNV
10	47700172	47700284	10q11.22	113	13.7026	15 (13/2)	13 (7/6)	0.00330242	0.0125384	Contigous CNV
10	47700284	47700391	10q11.22	108	13.8484	15 (13/2)	13 (7/6)	0.00574945	0.0175862	Contigous CNV
10	47700391	47701781	10q11.22	1391	14.4315	15 (13/2)	13 (7/6)	0.00365724	0.013576	Contigous CNV
Chr10-47743508-47834212			10q11.22	90706	33	31 (11/20)	36 (6/31)			CNVR	ANXA8L1,FAM25BP	1000g, DGV
10	47743508	47757273	10q11.22	13766	33.2362	31 (12/19)	36 (5/31)	0.000106896	0.00119335	Contigous CNV
10	47757273	47834212	10q11.22	76940	34.1108	31 (11/20)	37 (6/31)	0.00126291	0.00672859	Contigous CNV
Chr10-48754358-48839218			10q11.22	84862	20	17 (7/11)	22 (4/18)			CNVR	PTPN20,PTPN20	1000g, DGV
10	48754358	48804880	10q11.22	50523	17.7843	15 (5/10)	20 (3/17)	0.0112144	0.0246738	Contigous CNV
10	48804880	48839218	10q11.22	34339	21.4286	19 (8/11)	24 (5/19)	0.00650702	0.0192231	Contigous CNV
Chr10-49142195-49212799			10q11.22	70606	37	35 (15/20)	39 (11/28)			CNVR	FAM25G,FAM25C	DGV
10	49142195	49207295	10q11.22	65101	36.7347	35 (15/20)	39 (11/28)	0.0296543	0.0350694	Contigous CNV
10	49207295	49212799	10q11.22	5505	37.172	36 (15/21)	38 (10/28)	0.0256722	0.0344816	Contigous CNV
Chr10-78226167-78260926			10q22.3	26363	16	17 (15/1)	15 (11/4)			CNVR	C10orf11	1000g, DGV
10	78226167	78227894	10q22.3	1728	13.7026	14 (13/1)	14 (10/4)	0.0255028	0.0344816	Contigous CNV
10	78227894	78239283	10q22.3	11390	13.8484	14 (13/1)	14 (10/4)	0.0227106	0.033528	Contigous CNV
10	78247683	78254956	10q22.3	7274	15.7434	17 (15/2)	14 (10/4)	0.0297938	0.0352202	Contigous CNV
10	78254956	78260926	10q22.3	5971	20.8455	22 (20/2)	19 (15/4)	0.0424903	0.0364972	Contigous CNV
Chr10-89636910-89641300			10q23.31	4393	12	15 (7/8)	9 (3/6)			CNVR	PTEN	-
10	89636910	89641298	10q23.31	4389	11.2245	14 (7/7)	8 (3/5)	0.0391983	0.0364972	Contigous CNV
10	89641298	89641299	10q23.31	2	12.2449	15 (7/8)	9 (3/6)	0.028068	0.0344816	Contigous CNV
10	89641299	89641300	10q23.31	2	12.6822	15 (7/8)	9 (3/6)	0.0481018	0.0364972	Contigous CNV
Chr10-117703895-117709126			10q25.3	5233	12	9 (0/9)	16 (0/16)			CNVR	ATRNL1	-
10	117703895	117705334	10q25.3	1440	12.2449	9 (0/9)	16 (0/16)	0.00276939	0.0116707	Contigous CNV
10	117705334	117709126	10q25.3	3793	12.0991	8 (0/8)	16 (0/16)	0.00182587	0.00887592	Contigous CNV
Chr10-123346484-123348045			10q26.13	1569	11	7 (3/3)	15 (0/15)			CNVR	FGFR2	-
10	123346484	123346803	10q26.13	320	10.6414	7 (4/3)	15 (0/15)	2.7e-09	1.91e-07	Contigous CNV
10	123346803	123346993	10q26.13	191	11.0787	8 (4/4)	16 (0/16)	2.21e-09	1.6e-07	Contigous CNV
10	123346993	123347227	10q26.13	235	10.7872	6 (3/3)	16 (0/16)	1.34e-09	1.05e-07	Contigous CNV
10	123347227	123347323	10q26.13	97	10.7872	7 (3/4)	15 (0/15)	5.61e-09	3.61e-07	Contigous CNV
10	123347323	123347421	10q26.13	99	10.9329	7 (3/4)	16 (0/16)	3.28e-09	2.26e-07	Contigous CNV
10	123347421	123347520	10q26.13	100	10.9329	7 (3/4)	16 (0/16)	3.28e-09	2.26e-07	Contigous CNV
10	123347520	123347629	10q26.13	110	10.7872	6 (3/3)	16 (0/16)	1.34e-09	1.05e-07	Contigous CNV
10	123347629	123348045	10q26.13	417	10.2041	6 (3/3)	15 (0/15)	1.02e-08	6.04e-07	Contigous CNV
Chr10-124333154-124357269			10q26.13	24124	19	23 (5/18)	16 (1/15)			CNVR	DMBT1	1000g, DGV
10	124333154	124337773	10q26.13	4620	12.5364	15 (4/11)	9 (0/9)	0.00465109	0.0152994	Contigous CNV
10	124337773	124342742	10q26.13	4970	18.8047	22 (5/17)	15 (1/14)	0.00240471	0.0105086	Contigous CNV
10	124342742	124344030	10q26.13	1289	19.3878	23 (5/18)	16 (1/15)	0.00189078	0.00888506	Contigous CNV
10	124344030	124344166	10q26.13	137	20.8455	25 (5/20)	17 (1/16)	0.00217513	0.0097454	Contigous CNV
10	124344166	124346894	10q26.13	2729	21.137	25 (5/20)	18 (1/17)	0.00223087	0.00993258	Contigous CNV
10	124346894	124346946	10q26.13	53	21.2828	25 (5/20)	18 (1/17)	0.00257947	0.0111147	Contigous CNV
10	124346946	124348995	10q26.13	2050	21.137	25 (5/20)	18 (1/17)	0.00223087	0.00993258	Contigous CNV
10	124348995	124353912	10q26.13	4918	20.9913	25 (5/20)	17 (1/16)	0.00190516	0.00888506	Contigous CNV
10	124353912	124357269	10q26.13	3358	18.8047	22 (5/17)	16 (1/15)	0.00460055	0.0152994	Contigous CNV
Chr11-4967386-4969313			11p15.4	1990	27	27 (16/11)	27 (6/21)			CNVR	OR51A4	DGV
11	4967386	4967523	11p15.4	138	10.4956	12 (7/5)	9 (3/6)	0.0351629	0.0364972	Contigous CNV
11	4967523	4967883	11p15.4	361	20.6997	18 (11/7)	24 (5/19)	1.43e-06	3.87e-05	Contigous CNV
11	4967883	4968313	11p15.4	431	27.6968	27 (18/9)	28 (6/22)	4.39e-09	2.9e-07	Contigous CNV
Chr11-4968313-4976959			11p15.4	1990	27	27 (16/11)	27 (6/21)			CNVR	OR51A4	DGV
11	4968313	4969376	11p15.4	1064	47.9592	49 (28/21)	46 (9/37)	5.96e-11	7.15e-09	Contigous CNV
11	4975981	4976264	11p15.4	284	52.9155	53 (26/27)	52 (8/44)	1.8e-10	1.86e-08	Contigous CNV
11	4976264	4976303	11p15.4	40	50.5831	51 (24/27)	50 (7/43)	4.6e-10	4.18e-08	Contigous CNV
11	4976303	4976352	11p15.4	50	42.4198	41 (18/23)	43 (6/37)	3.51e-07	1.24e-05	Contigous CNV
11	4976352	4976380	11p15.4	29	41.5452	40 (17/23)	43 (6/37)	6.27e-07	2.01e-05	Contigous CNV
11	4976380	4976441	11p15.4	62	39.9417	38 (16/22)	42 (6/36)	4.52e-06	9.84e-05	Contigous CNV
11	4976441	4976513	11p15.4	73	36.5889	34 (13/21)	39 (6/33)	5.76e-05	0.000748726	Contigous CNV
11	4976513	4976565	11p15.4	53	34.9854	32 (12/20)	39 (6/33)	9.31e-05	0.00107194	Contigous CNV
11	4976565	4976605	11p15.4	41	33.3819	30 (11/19)	37 (5/32)	8.71e-05	0.00101638	Contigous CNV
11	4976605	4976714	11p15.4	110	32.07	30 (11/19)	35 (5/30)	0.000318182	0.00258819	Contigous CNV
11	4976714	4976839	11p15.4	126	29.8834	26 (9/17)	33 (5/28)	0.00128076	0.00680438	Contigous CNV
11	4976839	4976871	11p15.4	33	28.1341	25 (8/17)	31 (4/27)	0.00226691	0.0100587	Contigous CNV
11	4976871	4976885	11p15.4	15	26.0933	24 (7/17)	29 (4/25)	0.00713744	0.0196759	Contigous CNV
11	4976885	4976899	11p15.4	15	24.0525	21 (6/15)	28 (4/24)	0.00493218	0.0156435	Contigous CNV
11	4976899	4976959	11p15.4	61	19.5335	17 (5/12)	23 (2/21)	0.000780807	0.00485268	Contigous CNV
Chr11-5520317-5522163			11p15.4	1849	13	12 (2/10)	14 (0/14)			CNVR	OR51B5	1000g, DGV
11	5520317	5520773	11p15.4	457	11.2245	10 (2/8)	12 (0/12)	0.0142986	0.0280592	Contigous CNV
11	5520773	5521563	11p15.4	791	13.7026	13 (2/11)	14 (0/14)	0.0297442	0.0351705	Contigous CNV
11	5521563	5522163	11p15.4	601	14.1399	14 (2/12)	15 (0/15)	0.0454709	0.0364972	Contigous CNV
Chr11-5798372-5801173			11p15.4	2804	81	86 (42/44)	75 (35/40)			CNVR	OR52N5	1000g, DGV
11	5798372	5799284	11p15.4	913	81.1953	86 (42/44)	75 (35/40)	0.00101849	0.00596065	Contigous CNV
11	5799284	5799753	11p15.4	470	81.1953	86 (42/44)	75 (35/40)	0.00101849	0.00596065	Contigous CNV
11	5799753	5801173	11p15.4	1421	81.1953	86 (42/44)	75 (35/40)	0.00101849	0.00596065	Contigous CNV
Chr11-18953115-18957211			11p15.1	4098	53	52 (35/17)	53 (28/25)			CNVR	MRGPRX1	1000g, DGV
11	18953115	18955529	11p15.1	2415	52.7697	52 (35/17)	53 (28/25)	0.0209597	0.0320448	Contigous CNV
11	18955529	18957211	11p15.1	1683	52.7697	52 (35/17)	54 (28/26)	0.0112782	0.0246738	Contigous CNV
Chr11-55430518-55436423			11q11	5907	81	87 (46/41)	73 (30/43)			CNVR	OR4C6	DGV
11	55430518	55433095	11q11	2578	82.9446	90 (47/43)	75 (31/44)	2.79e-08	1.44e-06	Contigous CNV
11	55433095	55436423	11q11	3329	78.1341	84 (45/39)	72 (30/42)	1.68e-05	0.000286481	Contigous CNV
Chr11-107230671-107257277			11q22.3	26612	19	18 (2/16)	21 (0/21)			CNVR	CWF19L2	1000g, DGV
11	107230671	107234687	11q22.3	4017	12.9738	13 (2/11)	13 (0/13)	0.04622	0.0364972	Contigous CNV
11	107234687	107238779	11q22.3	4093	22.8863	21 (2/19)	25 (0/25)	0.00448157	0.0152994	Contigous CNV
11	107238779	107239029	11q22.3	251	23.0321	21 (2/19)	25 (0/25)	0.0052111	0.0163329	Contigous CNV
11	107239029	107245745	11q22.3	6717	22.5948	21 (2/19)	25 (0/25)	0.010286	0.0244778	Contigous CNV
11	107245745	107254763	11q22.3	9019	16.7638	16 (2/14)	18 (0/18)	0.0192644	0.0307167	Contigous CNV
11	107254763	107257277	11q22.3	2515	16.1808	15 (2/13)	18 (0/18)	0.0265628	0.0344816	Contigous CNV
Chr12-2246020-2258063			12p13.33	12081	20	24 (11/13)	16 (2/14)			CNVR	CACNA1C	1000g, DGV
12	2246020	2246774	12p13.33	755	11.0787	13 (3/10)	9 (0/9)	0.0380494	0.0364972	Contigous CNV
12	2246774	2247806	12p13.33	1033	11.8076	14 (3/11)	9 (0/9)	0.0310573	0.0363008	Contigous CNV
12	2247806	2249124	12p13.33	1319	11.9534	14 (3/11)	9 (0/9)	0.0199228	0.0314223	Contigous CNV
12	2249124	2250751	12p13.33	1628	12.828	15 (4/11)	9 (0/9)	0.00262178	0.0112309	Contigous CNV
12	2250751	2250948	12p13.33	198	12.9738	15 (4/11)	9 (0/9)	0.00165075	0.00827478	Contigous CNV
12	2250948	2251065	12p13.33	118	13.2653	16 (5/11)	10 (0/10)	0.00119306	0.00657994	Contigous CNV
12	2251065	2251194	12p13.33	130	13.4111	16 (5/11)	10 (0/10)	0.00134557	0.00705924	Contigous CNV
12	2251194	2251377	12p13.33	184	13.9942	16 (5/11)	12 (1/11)	0.0137573	0.0272518	Contigous CNV
12	2251377	2251451	12p13.33	75	16.7638	20 (8/12)	13 (1/12)	4.34e-05	0.000607162	Contigous CNV
12	2251451	2251467	12p13.33	17	18.3673	23 (10/13)	14 (1/13)	3.12e-06	7.23e-05	Contigous CNV
12	2251467	2251483	12p13.33	17	18.8047	23 (10/13)	14 (1/13)	2.07e-06	5.19e-05	Contigous CNV
12	2251483	2251511	12p13.33	29	19.8251	24 (11/13)	15 (1/14)	4.61e-07	1.55e-05	Contigous CNV
12	2251511	2251642	12p13.33	132	20.1166	24 (11/13)	15 (1/14)	2.96e-07	1.06e-05	Contigous CNV
12	2251642	2251809	12p13.33	168	20.6997	26 (12/14)	15 (1/14)	6.51e-08	2.98e-06	Contigous CNV
12	2251809	2251873	12p13.33	65	23.0321	28 (14/14)	17 (2/15)	8e-09	4.9e-07	Contigous CNV
12	2251873	2252157	12p13.33	285	23.3236	29 (15/14)	17 (2/15)	1.89e-09	1.38e-07	Contigous CNV
12	2252157	2252472	12p13.33	316	22.8863	29 (15/14)	16 (2/14)	1.75e-08	9.53e-07	Contigous CNV
12	2252472	2252606	12p13.33	135	25.2187	31 (16/15)	18 (3/15)	1.75e-08	9.55e-07	Contigous CNV
12	2252606	2252713	12p13.33	108	30.6122	35 (18/17)	25 (4/21)	1.93e-07	7.44e-06	Contigous CNV
12	2252713	2252758	12p13.33	46	31.3411	35 (18/17)	27 (5/22)	2.74e-07	1e-05	Contigous CNV
12	2252758	2252890	12p13.33	133	31.6327	35 (18/17)	28 (5/23)	6.37e-07	2.04e-05	Contigous CNV
12	2252890	2252995	12p13.33	106	31.6327	35 (18/17)	28 (5/23)	1.5e-06	4.05e-05	Contigous CNV
12	2252995	2253025	12p13.33	31	30.9038	35 (18/17)	27 (5/22)	1.14e-06	3.2e-05	Contigous CNV
12	2253025	2253659	12p13.33	635	30.3207	33 (17/16)	26 (5/21)	1.84e-06	4.75e-05	Contigous CNV
12	2253659	2254285	12p13.33	627	29.0087	32 (17/15)	26 (5/21)	2.14e-06	5.35e-05	Contigous CNV
12	2254285	2254320	12p13.33	36	28.1341	31 (16/15)	25 (5/20)	1.28e-05	0.000227586	Contigous CNV
12	2254320	2254395	12p13.33	76	28.2799	31 (15/16)	24 (4/20)	1.32e-05	0.000233121	Contigous CNV
12	2254395	2254479	12p13.33	85	26.6764	30 (14/16)	23 (4/19)	6.77e-05	0.000852735	Contigous CNV
12	2254479	2254564	12p13.33	86	23.0321	26 (12/14)	19 (4/15)	0.000556578	0.0038625	Contigous CNV
12	2254564	2254654	12p13.33	91	22.7405	26 (12/14)	19 (4/15)	0.000792547	0.00491397	Contigous CNV
12	2254654	2256046	12p13.33	1393	21.137	25 (11/14)	17 (3/14)	0.00066764	0.00442603	Contigous CNV
12	2256046	2257439	12p13.33	1394	16.035	20 (9/11)	11 (1/10)	1.85e-06	4.75e-05	Contigous CNV
12	2257439	2257543	12p13.33	105	15.8892	20 (9/11)	11 (1/10)	1.65e-06	4.39e-05	Contigous CNV
12	2257543	2257576	12p13.33	34	15.1603	20 (9/11)	10 (0/10)	1.14e-06	3.22e-05	Contigous CNV
12	2257576	2257735	12p13.33	160	15.0146	19 (8/11)	10 (0/10)	1.87e-06	4.79e-05	Contigous CNV
12	2257735	2257896	12p13.33	162	14.5773	18 (8/10)	10 (0/10)	2.43e-06	5.95e-05	Contigous CNV
12	2257896	2257971	12p13.33	76	13.8484	18 (8/10)	10 (0/10)	1.13e-05	0.000207435	Contigous CNV
12	2257971	2258063	12p13.33	93	10.4956	13 (7/6)	7 (0/7)	4.33e-06	9.51e-05	Contigous CNV
Chr12-99793553-99803105			12q23.1	6438	28	28 (7/21)	27 (2/25)			CNVR	ANKS1B	1000g, DGV
12	99793553	99795380	12q23.1	1828	18.8047	22 (2/20)	15 (0/15)	0.0154978	0.029658	Contigous CNV
12	99796328	99796330	12q23.1	3	31.7784	34 (10/24)	30 (4/26)	0.0188871	0.0302972	Contigous CNV
12	99796330	99796350	12q23.1	21	31.6327	33 (10/23)	30 (4/26)	0.0180571	0.0298352	Contigous CNV
12	99796350	99796377	12q23.1	28	31.4869	33 (10/23)	30 (3/27)	0.00521025	0.0163313	Contigous CNV
12	99796377	99796472	12q23.1	96	31.3411	33 (10/23)	30 (3/27)	0.0013064	0.00689691	Contigous CNV
12	99796472	99796566	12q23.1	95	31.3411	32 (9/23)	31 (3/28)	0.00155819	0.00789085	Contigous CNV
12	99796566	99796639	12q23.1	74	31.1953	32 (9/23)	31 (3/28)	0.00100874	0.0059228	Contigous CNV
12	99796639	99796804	12q23.1	166	31.0496	32 (9/23)	31 (3/28)	0.00145907	0.00750873	Contigous CNV
12	99796804	99796995	12q23.1	192	29.7376	30 (8/22)	30 (2/28)	0.000406851	0.00313376	Contigous CNV
12	99796995	99797449	12q23.1	455	29.1545	29 (7/22)	30 (2/28)	0.000530838	0.00371644	Contigous CNV
12	99797449	99797863	12q23.1	415	29.0087	28 (7/21)	30 (2/28)	0.000588349	0.0040337	Contigous CNV
12	99797863	99797987	12q23.1	125	29.3003	29 (8/21)	29 (1/28)	9.49e-05	0.0010849	Contigous CNV
12	99797987	99798059	12q23.1	73	29.0087	30 (8/22)	29 (1/28)	0.000162289	0.00161342	Contigous CNV
12	99798059	99798107	12q23.1	49	29.1545	30 (8/22)	30 (2/28)	0.000408107	0.00313623	Contigous CNV
12	99798107	99798272	12q23.1	166	28.2799	28 (7/21)	29 (2/27)	0.000888939	0.00538783	Contigous CNV
12	99798272	99798440	12q23.1	169	27.6968	28 (7/21)	28 (1/27)	0.000916555	0.00551757	Contigous CNV
12	99798440	99798557	12q23.1	118	26.8222	27 (6/21)	27 (1/26)	0.00411781	0.0148399	Contigous CNV
12	99798557	99798654	12q23.1	98	26.2391	26 (5/21)	26 (1/25)	0.0106691	0.0246738	Contigous CNV
12	99798654	99798727	12q23.1	74	25.2187	26 (5/21)	25 (1/24)	0.011768	0.0246738	Contigous CNV
12	99800913	99803105	12q23.1	2193	10.2041	11 (4/7)	10 (1/9)	0.0176825	0.0298352	Contigous CNV
Chr13-48968806-48977635			13q14.2	8835	11	7 (3/4)	17 (0/17)			CNVR	RB1	1000g
13	48968806	48971522	13q14.2	2717	10.7872	7 (3/4)	15 (0/15)	6.38e-08	2.93e-06	Contigous CNV
13	48971522	48971523	13q14.2	2	11.3703	7 (3/4)	16 (0/16)	2.98e-08	1.53e-06	Contigous CNV
13	48971523	48971548	13q14.2	26	11.6618	7 (3/4)	17 (0/17)	1.05e-08	6.19e-07	Contigous CNV
13	48971548	48971574	13q14.2	27	11.9534	7 (2/5)	18 (0/18)	1.2e-08	6.93e-07	Contigous CNV
13	48971574	48971577	13q14.2	4	11.6618	7 (2/5)	17 (0/17)	3.41e-08	1.71e-06	Contigous CNV
13	48971577	48977635	13q14.2	6059	11.0787	7 (2/5)	16 (0/16)	2.07e-07	7.91e-06	Contigous CNV
Chr13-67509369-67513167			13q21.32	3811	11	7 (3/4)	14 (1/14)			CNVR	PCDH9	DGV
13	67509369	67509396	13q21.32	28	10.3499	6 (4/2)	15 (1/14)	4.28e-08	2.07e-06	Contigous CNV
13	67509396	67509436	13q21.32	41	10.3499	7 (4/3)	14 (1/13)	1.95e-07	7.51e-06	Contigous CNV
13	67509436	67509571	13q21.32	136	10.2041	7 (4/3)	14 (1/13)	1e-07	4.28e-06	Contigous CNV
13	67509571	67509832	13q21.32	262	10.0583	6 (3/3)	14 (1/13)	4.74e-07	1.58e-05	Contigous CNV
13	67509832	67510168	13q21.32	337	11.2245	7 (3/4)	16 (1/15)	1.54e-06	4.13e-05	Contigous CNV
13	67510168	67510401	13q21.32	234	11.0787	7 (3/4)	16 (1/15)	2.09e-06	5.25e-05	Contigous CNV
13	67510401	67510588	13q21.32	188	10.9329	7 (3/4)	15 (1/14)	9.65e-06	0.000181533	Contigous CNV
13	67510588	67510737	13q21.32	150	10.6414	6 (2/4)	15 (1/14)	1.65e-05	0.00028147	Contigous CNV
13	67510737	67510764	13q21.32	28	10.2041	7 (2/5)	14 (0/14)	2.17e-05	0.000349706	Contigous CNV
13	67510764	67510929	13q21.32	166	10.3499	7 (2/5)	14 (0/14)	4.06e-05	0.000574059	Contigous CNV
13	67510929	67512046	13q21.32	1118	10.3499	7 (2/5)	13 (0/13)	0.00011247	0.00124287	Contigous CNV
13	67512046	67513079	13q21.32	1034	10.6414	8 (2/6)	13 (0/13)	0.00016189	0.00161047	Contigous CNV
13	67513079	67513167	13q21.32	89	10.2041	8 (2/6)	13 (0/13)	0.000213461	0.00195614	Contigous CNV
Chr14-19601554-19601554			14q11.2	30482	56	52 (23/29)	59 (18/41)			CNVR	POTEG	DGV
14	19549377	19559590	14q11.2	10214	53.0612	49 (22/27)	57 (16/41)	0.000525975	0.00368884	Contigous CNV
14	19581287	19601554	14q11.2	20268	56.7055	54 (24/30)	60 (19/41)	0.0110351	0.0246738	Contigous CNV
Chr14-74003915-74008132			14q24.3	4219	52	53 (27/26)	50 (32/18)			CNVR	HEATR4,ACOT1	1000g, DGV
14	74003915	74006779	14q24.3	2865	51.4577	53 (27/26)	50 (32/18)	0.0459584	0.0364972	Contigous CNV
14	74006779	74008132	14q24.3	1354	51.895	53 (27/26)	50 (32/18)	0.0490139	0.0364972	Contigous CNV
Chr14-74019258-74029907			14q24.3	10651	52	54 (26/28)	50 (31/19)			CNVR	HEATR4	1000g, DGV
14	74019258	74025439	14q24.3	6182	53.0612	55 (27/28)	51 (32/19)	0.0234518	0.034255	Contigous CNV
14	74025439	74029907	14q24.3	4469	50.4373	52 (24/28)	48 (29/19)	0.0165698	0.0298352	Contigous CNV
Chr15-34722717-34726602			15q14	3885	16	16 (2/14)	17 (0/17)			CNVR	GOLGA8A	1000g, DGV
15	34722717	34723117	15q14	401	16.1808	16 (2/14)	17 (0/17)	0.0440492	0.0364972	Contigous CNV
15	34723924	34725722	15q14	1799	16.3265	16 (2/14)	17 (0/17)	0.0343424	0.0364972	Contigous CNV
15	34725722	34727180	15q14	1459	16.4723	16 (2/14)	17 (0/17)	0.036891	0.0364972	Contigous CNV
15	34727180	34727405	15q14	226	16.6181	17 (2/15)	17 (0/17)	0.0391952	0.0364972	Contigous CNV
Chr15-71034686-71041066			15q23	6389	14	17 (6/11)	11 (2/9)			CNVR	UACA	1000g, DGV
15	71034686	71036889	15q23	2204	10.0583	11 (4/7)	9 (1/8)	0.0462145	0.0364972	Contigous CNV
15	71036889	71039084	15q23	2196	15.0146	18 (7/11)	13 (3/10)	0.0379611	0.0364972	Contigous CNV
15	71039084	71039085	15q23	2	15.4519	18 (7/11)	13 (3/10)	0.023447	0.0342492	Contigous CNV
15	71039085	71039086	15q23	2	15.5977	18 (7/11)	13 (3/10)	0.0214677	0.0320968	Contigous CNV
15	71039086	71039088	15q23	3	16.035	19 (7/12)	13 (3/10)	0.0152928	0.0294868	Contigous CNV
15	71039088	71039090	15q23	3	16.035	19 (7/12)	13 (3/10)	0.0121326	0.0252136	Contigous CNV
15	71039090	71040060	15q23	971	15.7434	19 (7/12)	12 (3/9)	0.00875957	0.0218416	Contigous CNV
15	71040060	71041045	15q23	986	14.5773	17 (6/11)	11 (3/8)	0.0191894	0.0306763	Contigous CNV
15	71041045	71041066	15q23	22	10.4956	14 (5/9)	8 (2/6)	0.0176976	0.0298352	Contigous CNV
Chr15-74312241-74314554			15q24.1	2321	16	13 (6/7)	19 (1/18)			CNVR	PML	1000g, DGV
15	74312241	74313383	15q24.1	1143	10.0583	8 (4/4)	13 (1/12)	2.27e-05	0.000363565	Contigous CNV
15	74313383	74314017	15q24.1	635	15.4519	13 (6/7)	18 (1/17)	1.21e-06	3.36e-05	Contigous CNV
15	74314017	74314102	15q24.1	86	16.4723	15 (7/8)	19 (1/18)	1.78e-06	4.61e-05	Contigous CNV
15	74314102	74314335	15q24.1	234	17.6385	15 (7/8)	21 (2/19)	6.82e-07	2.14e-05	Contigous CNV
15	74314335	74314455	15q24.1	121	16.9096	14 (6/8)	21 (2/19)	1.71e-06	4.5e-05	Contigous CNV
15	74314455	74314456	15q24.1	2	16.6181	14 (6/8)	21 (2/19)	3.32e-06	7.62e-05	Contigous CNV
15	74314456	74314458	15q24.1	3	16.6181	14 (6/8)	21 (2/19)	3.32e-06	7.62e-05	Contigous CNV
15	74314458	74314554	15q24.1	97	16.1808	13 (6/7)	20 (2/18)	1.68e-06	4.45e-05	Contigous CNV
Chr15-76884801-76902186			15q24.3	9985	30	34 (18/17)	27 (12/15)			CNVR	SCAPER	1000g, DGV
15	76884801	76891376	15q24.3	6576	14.4315	18 (13/5)	10 (6/4)	0.00856401	0.0215093	Contigous CNV
15	76891376	76891569	15q24.3	194	34.9854	39 (20/19)	30 (17/13)	0.0278644	0.0344816	Contigous CNV
15	76895770	76895771	15q24.3	2	45.9184	49 (23/26)	42 (16/26)	0.0397447	0.0364972	Contigous CNV
15	76895771	76895773	15q24.3	3	45.9184	49 (23/26)	42 (16/26)	0.0397447	0.0364972	Contigous CNV
15	76898977	76902186	15q24.3	3210	12.2449	15 (8/7)	9 (3/6)	0.00546526	0.0169329	Contigous CNV
Chr16-515664-538514			16p13.3	22857	14	16 (2/14)	11 (0/11)			CNVR	RAB11FIP3	1000g, DGV
16	515664	519797	16p13.3	4134	13.8484	16 (2/14)	12 (0/12)	0.0268796	0.0344816	Contigous CNV
16	519797	527154	16p13.3	7358	14.1399	16 (2/14)	12 (0/12)	0.0213584	0.0320448	Contigous CNV
16	527154	530742	16p13.3	3589	14.5773	17 (2/15)	12 (0/12)	0.0102499	0.0244117	Contigous CNV
16	530742	532285	16p13.3	1544	14.4315	17 (2/15)	12 (0/12)	0.0117812	0.0246738	Contigous CNV
16	532285	535734	16p13.3	3450	14.2857	16 (2/14)	12 (0/12)	0.0134215	0.0267691	Contigous CNV
16	535734	536683	16p13.3	950	14.4315	16 (2/14)	12 (0/12)	0.015556	0.0297282	Contigous CNV
16	536683	538514	16p13.3	1832	10.0583	13 (2/11)	6 (0/6)	0.000904947	0.00546229	Contigous CNV
Chr17-16655816-16676460			17p11.2	20647	16	19 (6/13)	13 (8/5)			CNVR	CCDC144A	DGV
17	16655816	16660122	17p11.2	4307	13.8484	16 (5/11)	12 (8/4)	0.00115362	0.00654671	Contigous CNV
17	16660122	16662982	17p11.2	2861	15.0146	17 (5/12)	13 (9/4)	0.000235925	0.00212076	Contigous CNV
17	16662982	16676460	17p11.2	13479	19.5335	23 (8/15)	16 (9/7)	0.00539195	0.0167433	Contigous CNV
Chr17-18419509-18437019			17p11.2	17512	52	52 (30/22)	52 (22/30)			CNVR	FAM106A,USP32P2	1000g, DGV
17	18419509	18429769	17p11.2	10261	52.4781	52 (30/22)	52 (23/29)	0.0436734	0.0364972	Contigous CNV
17	18429769	18437019	17p11.2	7251	51.7493	52 (30/22)	52 (21/31)	0.00660729	0.0194418	Contigous CNV
Chr17-19022904-19050844			17p11.2	27942	18	21 (7/14)	14 (2/12)			CNVR	GRAPL	DGV
17	19022904	19038148	17p11.2	15245	17.93	21 (7/14)	15 (3/12)	0.0153345	0.0295158	Contigous CNV
17	19038148	19050844	17p11.2	12697	17.6385	20 (7/13)	14 (2/12)	0.00520446	0.0163252	Contigous CNV
Chr17-20346165-20366887			17p11.2	20725	11	7 (3/4)	15 (0/15)			CNVR	LGALS9B	1000g, DGV
17	20346165	20353951	17p11.2	7787	11.3703	8 (4/4)	16 (0/16)	1.17e-08	6.78e-07	Contigous CNV
17	20353951	20359176	17p11.2	5226	10.9329	7 (3/4)	15 (0/15)	4.3e-08	2.08e-06	Contigous CNV
17	20359176	20366887	17p11.2	7712	10.3499	7 (3/4)	14 (0/14)	9.09e-08	3.97e-06	Contigous CNV
Chr17-79389632-79392503			17q25.3	2878	12	14 (7/7)	11 (1/10)			CNVR	BAHCC1	DGV
17	79389632	79390035	17q25.3	404	12.2449	13 (6/7)	11 (1/10)	0.00316605	0.0121315	Contigous CNV
17	79390035	79390072	17q25.3	38	12.5364	13 (6/7)	11 (1/10)	0.00142875	0.0073981	Contigous CNV
17	79390072	79390229	17q25.3	158	12.9738	14 (7/7)	11 (1/10)	0.000747782	0.00482222	Contigous CNV
17	79390229	79391308	17q25.3	1080	13.1195	14 (7/7)	11 (1/10)	0.000372577	0.00294117	Contigous CNV
17	79391308	79392407	17q25.3	1100	12.2449	14 (7/7)	10 (1/9)	0.00018193	0.00176059	Contigous CNV
17	79392407	79392456	17q25.3	50	12.2449	14 (7/7)	10 (1/9)	0.00018193	0.00176059	Contigous CNV
17	79392456	79392503	17q25.3	48	11.6618	13 (6/7)	10 (1/9)	0.00104389	0.00608505	Contigous CNV
Chr17-80646036-80647251			17q25.3	1218	10
17	80646036	80646110	17q25.3	75	10.3499	8 (3/5)	13 (0/13)	4.68e-05	0.00064608	Contigous CNV
17	80646110	80646159	17q25.3	50	10.6414	8 (3/5)	13 (0/13)	2.04e-05	0.000332885	Contigous CNV
17	80646159	80647251	17q25.3	1093	10.0583	8 (3/5)	13 (0/13)	7.63e-06	0.000149133	Contigous CNV
Chr19-12694683-12699312			19p13.2	4631	11	12 (3/9)	9 (0/9)			CNVR	ZNF490	1000g, DGV
19	12694683	12697734	19p13.2	3052	10.7872	12 (3/9)	9 (0/9)	0.0412173	0.0364972	Contigous CNV
19	12697734	12699312	19p13.2	1579	10.6414	12 (3/9)	9 (0/9)	0.0419579	0.0364972	Contigous CNV
Chr19-15052063-15053322			19p13.12	1261	14	11 (2/9)	17 (0/17)			CNVR	OR7C2	DGV
19	15052063	15052399	19p13.12	337	13.8484	11 (1/10)	17 (0/17)	0.00680812	0.0196759	Contigous CNV
19	15052399	15053322	19p13.12	924	13.2653	11 (2/9)	16 (0/16)	0.00309719	0.0119143	Contigous CNV
Chr19-36828997-36847567			19q13.12	18581	18	24 (7/17)	13 (0/13)			CNVR	ZFP14	1000g, DGV
19	36828997	36838093	19q13.12	9097	10.2041	13 (4/9)	7 (0/7)	0.0025314	0.0109629	Contigous CNV
19	36838093	36846012	19q13.12	7920	15.1603	19 (6/13)	10 (0/10)	5.04e-05	0.000672426	Contigous CNV
19	36846012	36846170	19q13.12	159	20.8455	25 (7/18)	16 (1/15)	2.96e-05	0.000451521	Contigous CNV
19	36846170	36846409	19q13.12	240	21.2828	26 (7/19)	16 (1/15)	9.64e-06	0.000181433	Contigous CNV
19	36846409	36846654	19q13.12	246	20.8455	26 (7/19)	15 (0/15)	3.71e-06	8.37e-05	Contigous CNV
19	36846654	36847053	19q13.12	400	20.5539	26 (8/18)	14 (0/14)	1.75e-06	4.58e-05	Contigous CNV
19	36847053	36847387	19q13.12	335	20.6997	27 (8/19)	14 (0/14)	1.45e-06	3.93e-05	Contigous CNV
19	36847387	36847405	19q13.12	19	20.2624	26 (8/18)	13 (0/13)	1.09e-06	3.11e-05	Contigous CNV
19	36847405	36847428	19q13.12	24	19.8251	26 (8/18)	13 (0/13)	1.27e-06	3.52e-05	Contigous CNV
19	36847428	36847471	19q13.12	44	18.5131	24 (7/17)	13 (0/13)	7.72e-06	0.000150168	Contigous CNV
19	36847471	36847567	19q13.12	97	17.0554	22 (6/16)	11 (0/11)	2.31e-05	0.000369166	Contigous CNV
Chr19-53518630-53519959			19q13.41	1331	14	17 (16/1)	10 (10/0)			CNVR	ERVV-1	1000g, DGV
19	53518630	53519142	19q13.41	513	12.9738	16 (15/1)	10 (10/0)	0.0204592	0.0320448	Contigous CNV
19	53519142	53519959	19q13.41	818	14.723	18 (17/1)	11 (11/0)	0.00916866	0.0226333	Contigous CNV
Chr19-54730260-54738446			19q13.42	8183	16	20 (13/6)	11 (8/3)			CNVR	LILRB3	1000g, DGV
19	54730260	54730295	19q13.42	36	14.5773	18 (12/6)	11 (8/3)	0.0165819	0.0298352	Contigous CNV
19	54730295	54730385	19q13.42	91	15.0146	19 (13/6)	11 (8/3)	0.00766865	0.0199532	Contigous CNV
19	54730385	54731217	19q13.42	833	14.8688	19 (13/6)	11 (8/3)	0.0107189	0.0246738	Contigous CNV
19	54731217	54732042	19q13.42	826	16.3265	21 (14/7)	11 (8/3)	0.00559353	0.0172129	Contigous CNV
19	54732042	54734081	19q13.42	2040	16.4723	21 (14/7)	11 (8/3)	0.00437653	0.0152994	Contigous CNV
19	54734081	54736101	19q13.42	2021	16.6181	21 (14/7)	12 (9/3)	0.00661385	0.0194567	Contigous CNV
19	54736101	54738436	19q13.42	2336	16.7638	21 (14/7)	12 (9/3)	0.00911748	0.0225307	Contigous CNV
Chr19-54738436-54747329			19q13.42	8901	15	19 (13/6)	11 (8/3)			CNVR	LILRA6,LILRB3	1000g, DGV
19	54738436	54740806	19q13.42	2371	16.4723	21 (14/7)	11 (8/3)	0.00468849	0.0152994	Contigous CNV
19	54740806	54740906	19q13.42	101	16.3265	21 (14/7)	11 (8/3)	0.00602934	0.0181803	Contigous CNV
19	54740906	54740966	19q13.42	61	16.035	21 (14/7)	11 (8/3)	0.00546972	0.0169456	Contigous CNV
19	54740966	54741004	19q13.42	39	15.5977	20 (13/7)	11 (8/3)	0.00338367	0.0128003	Contigous CNV
19	54741004	54741076	19q13.42	73	15.4519	19 (13/6)	11 (8/3)	0.00461469	0.0152994	Contigous CNV
19	54741076	54741223	19q13.42	148	14.2857	18 (12/6)	10 (7/3)	0.0197949	0.0313106	Contigous CNV
19	54741223	54741312	19q13.42	90	14.1399	18 (12/6)	10 (7/3)	0.0125632	0.0259387	Contigous CNV
19	54741312	54747329	19q13.42	6018	14.2857	18 (12/6)	10 (7/3)	0.0098746	0.0238334	Contigous CNV
Chr19-55314553-55326603			19q13.42	12055	13	15 (7/8)	11 (2/8)			CNVR	KIR2DL4,KIR3DL1	1000g, DGV
19	55314553	55317799	19q13.42	3247	13.4111	16 (9/7)	10 (3/7)	0.00875935	0.0218416	Contigous CNV
19	55317799	55323171	19q13.42	5373	12.5364	16 (9/7)	9 (3/6)	0.0085985	0.0215775	Contigous CNV
19	55323171	55323645	19q13.42	475	12.3907	15 (9/6)	9 (3/6)	0.00898356	0.0222877	Contigous CNV
19	55323645	55325317	19q13.42	1673	12.2449	15 (9/6)	9 (3/6)	0.00853353	0.0214603	Contigous CNV
19	55325317	55326603	19q13.42	1287	11.0787	13 (7/6)	9 (3/6)	0.0382034	0.0364972	Contigous CNV
Chr19-55326603-55334437			19q13.42	7838	15	16 (5/11)	12 (1/11)			CNVR	KIR3DL1	1000g, DGV
19	55326603	55328633	19q13.42	2031	10.0583	12 (6/6)	8 (2/6)	0.016578	0.0298352	Contigous CNV
19	55328633	55332240	19q13.42	3608	15.3061	17 (5/12)	13 (1/12)	0.0232318	0.0339696	Contigous CNV
19	55332240	55333855	19q13.42	1616	15.4519	17 (5/12)	14 (1/13)	0.0361752	0.0364972	Contigous CNV
19	55333855	55334437	19q13.42	583	15.3061	17 (5/12)	13 (1/12)	0.0355009	0.0364972	Contigous CNV
Chr20-1559890-1598221			20p13	16381	67	66 (28/37)	69 (28/41)			CNVR	SIRPB1,SIRPB1	1000g, DGV
20	1559890	1559978	20p13	89	33.0904	36 (8/28)	29 (4/25)	0.044347	0.0364972	Contigous CNV
20	1559978	1560023	20p13	46	33.5277	37 (9/28)	30 (5/25)	0.0379267	0.0364972	Contigous CNV
20	1560023	1560155	20p13	133	33.965	37 (9/28)	30 (5/25)	0.0323631	0.0364972	Contigous CNV
20	1560155	1560270	20p13	116	34.2566	38 (10/28)	30 (5/25)	0.0276461	0.0344816	Contigous CNV
20	1560270	1560415	20p13	146	34.2566	38 (10/28)	30 (5/25)	0.0276461	0.0344816	Contigous CNV
20	1560415	1560552	20p13	138	34.1108	38 (10/28)	30 (5/25)	0.0240946	0.0344816	Contigous CNV
20	1560552	1560674	20p13	123	34.1108	39 (10/29)	29 (5/24)	0.0181922	0.0298352	Contigous CNV
20	1560674	1560794	20p13	121	34.1108	38 (11/27)	29 (5/24)	0.00617711	0.0185461	Contigous CNV
20	1560794	1560862	20p13	69	34.5481	39 (12/27)	30 (6/24)	0.00687971	0.0196759	Contigous CNV
20	1560862	1560936	20p13	75	36.0058	41 (12/29)	31 (6/25)	0.00429259	0.0152879	Contigous CNV
20	1560936	1560975	20p13	40	37.6093	42 (12/30)	33 (6/27)	0.0044192	0.0152994	Contigous CNV
20	1567687	1567732	20p13	46	81.7784	79 (39/40)	86 (40/46)	0.0386418	0.0364972	Contigous CNV
20	1567732	1567875	20p13	144	82.07	79 (39/40)	87 (40/47)	0.0202345	0.0318056	Contigous CNV
20	1567875	1568044	20p13	170	82.6531	79 (39/40)	87 (40/47)	0.0309958	0.0362388	Contigous CNV
20	1568044	1569410	20p13	1367	82.5073	78 (38/40)	87 (40/47)	0.0148735	0.0288381	Contigous CNV
20	1570744	1570763	20p13	20	84.9854	82 (38/44)	89 (40/49)	0.0326132	0.0364972	Contigous CNV
20	1570763	1570780	20p13	18	85.1312	82 (38/44)	89 (40/49)	0.0416014	0.0364972	Contigous CNV
20	1570953	1571187	20p13	235	84.9854	82 (38/44)	89 (40/49)	0.0336587	0.0364972	Contigous CNV
20	1571187	1571370	20p13	184	84.9854	82 (38/44)	89 (40/49)	0.0183763	0.0298352	Contigous CNV
20	1571370	1571397	20p13	28	84.8397	81 (38/43)	89 (40/49)	0.0140593	0.0277231	Contigous CNV
20	1571397	1571570	20p13	174	84.8397	81 (38/43)	89 (40/49)	0.0140593	0.0277231	Contigous CNV
20	1571570	1571753	20p13	184	84.8397	81 (38/43)	89 (40/49)	0.0140593	0.0277231	Contigous CNV
20	1571753	1571836	20p13	84	85.1312	82 (38/44)	90 (40/50)	0.0126016	0.025986	Contigous CNV
20	1571836	1572019	20p13	184	85.1312	82 (38/44)	90 (40/50)	0.0126016	0.025986	Contigous CNV
20	1572019	1572169	20p13	151	85.4227	82 (38/44)	90 (40/50)	0.010794	0.0246738	Contigous CNV
20	1572169	1572210	20p13	42	85.5685	82 (38/44)	90 (40/50)	0.00716149	0.0196759	Contigous CNV
20	1572210	1572230	20p13	21	85.8601	82 (38/44)	91 (40/51)	0.00295213	0.0117842	Contigous CNV
20	1572230	1572327	20p13	98	85.7143	82 (38/44)	91 (40/51)	0.00225476	0.0100133	Contigous CNV
20	1572327	1572431	20p13	105	85.8601	82 (38/44)	91 (40/51)	0.00138714	0.00722725	Contigous CNV
20	1572431	1575706	20p13	3276	86.1516	81 (38/43)	92 (40/52)	0.000192728	0.00181182	Contigous CNV
20	1575706	1579041	20p13	3336	86.5889	82 (38/44)	93 (40/53)	8.5e-05	0.000996629	Contigous CNV
20	1579041	1579754	20p13	714	86.1516	81 (38/43)	93 (40/53)	2.54e-05	0.000398203	Contigous CNV
20	1579754	1580462	20p13	709	86.2974	81 (38/43)	93 (40/53)	1.3e-05	0.000230392	Contigous CNV
20	1580462	1580577	20p13	116	85.8601	81 (38/43)	93 (40/53)	3.23e-05	0.000477546	Contigous CNV
20	1580577	1581193	20p13	617	86.1516	81 (38/43)	92 (40/52)	0.000192728	0.00181182	Contigous CNV
20	1581193	1581930	20p13	738	89.9417	87 (38/49)	94 (41/53)	0.0173996	0.0298352	Contigous CNV
20	1581930	1582149	20p13	220	89.9417	86 (37/49)	94 (41/53)	0.0171131	0.0298352	Contigous CNV
20	1595919	1598026	20p13	2108	18.6589	19 (8/11)	19 (3/16)	0.00689503	0.0196759	Contigous CNV
20	1598026	1598221	20p13	196	10.4956	12 (6/6)	9 (2/7)	0.00644484	0.0191055	Contigous CNV
Chr20-35700175-35716232			20q11.23	16101	13	7 (2/5)	19 (1/19)			CNVR	RBL1	1000g
20	35700175	35700214	20q11.23	40	10.6414	6 (2/4)	16 (2/14)	6.27e-06	0.000127963	Contigous CNV
20	35700214	35700259	20q11.23	46	12.828	8 (3/5)	18 (2/16)	1.27e-05	0.000226239	Contigous CNV
20	35700259	35700310	20q11.23	52	13.4111	8 (3/5)	19 (2/17)	8.92e-06	0.00017005	Contigous CNV
20	35700310	35700433	20q11.23	124	13.5569	9 (3/6)	19 (2/17)	1.75e-05	0.000296073	Contigous CNV
20	35700433	35700464	20q11.23	32	13.4111	9 (3/6)	19 (2/17)	2.82e-05	0.000433368	Contigous CNV
20	35700464	35700516	20q11.23	53	13.7026	9 (3/6)	19 (2/17)	1.59e-05	0.000272666	Contigous CNV
20	35700516	35700554	20q11.23	39	14.1399	8 (3/5)	21 (3/18)	2.04e-06	5.14e-05	Contigous CNV
20	35700554	35700603	20q11.23	50	13.9942	8 (3/5)	21 (3/18)	3.38e-06	7.74e-05	Contigous CNV
20	35700603	35700653	20q11.23	51	15.4519	9 (3/6)	24 (1/23)	5.06e-10	4.51e-08	Contigous CNV
20	35700653	35701436	20q11.23	784	15.4519	9 (3/6)	23 (0/23)	3.72e-11	4.75e-09	Contigous CNV
20	35701436	35702379	20q11.23	944	14.8688	8 (3/5)	23 (0/23)	2.03e-11	2.81e-09	Contigous CNV
20	35702379	35702575	20q11.23	197	14.4315	8 (3/5)	22 (0/22)	1.14e-10	1.27e-08	Contigous CNV
20	35702575	35702651	20q11.23	77	14.2857	8 (3/5)	21 (0/21)	2.01e-10	2.05e-08	Contigous CNV
20	35702651	35702851	20q11.23	201	13.9942	7 (2/5)	21 (0/21)	5e-10	4.47e-08	Contigous CNV
20	35702851	35703025	20q11.23	175	12.5364	7 (2/5)	19 (0/19)	6.35e-09	4.02e-07	Contigous CNV
20	35703025	35703270	20q11.23	246	12.0991	7 (2/5)	18 (0/18)	2.68e-08	1.4e-06	Contigous CNV
20	35703270	35703544	20q11.23	275	11.8076	7 (2/5)	18 (0/18)	7.88e-08	3.51e-06	Contigous CNV
20	35703544	35703729	20q11.23	186	11.2245	6 (2/4)	17 (0/17)	4.44e-08	2.14e-06	Contigous CNV
20	35703729	35703789	20q11.23	61	11.0787	6 (2/4)	17 (0/17)	1.86e-08	1.01e-06	Contigous CNV
20	35703789	35703989	20q11.23	201	11.2245	6 (2/4)	17 (0/17)	1.31e-08	7.5e-07	Contigous CNV
20	35703989	35704173	20q11.23	185	12.5364	6 (2/4)	19 (1/18)	7.57e-09	4.68e-07	Contigous CNV
20	35704173	35704198	20q11.23	26	12.9738	6 (2/4)	20 (1/19)	1.39e-09	1.08e-07	Contigous CNV
20	35704198	35704330	20q11.23	133	12.828	6 (2/4)	20 (1/19)	5.57e-10	4.89e-08	Contigous CNV
20	35704330	35704458	20q11.23	129	12.9738	6 (2/4)	20 (1/19)	1.39e-09	1.08e-07	Contigous CNV
20	35704458	35704684	20q11.23	227	12.828	6 (2/4)	20 (1/19)	5.57e-10	4.89e-08	Contigous CNV
20	35704684	35704907	20q11.23	224	12.828	6 (2/4)	21 (1/20)	4.17e-10	3.88e-08	Contigous CNV
20	35704907	35705865	20q11.23	959	12.6822	6 (2/4)	20 (1/19)	7.47e-10	6.27e-08	Contigous CNV
20	35705865	35705983	20q11.23	119	12.5364	6 (2/4)	20 (1/19)	4.38e-09	2.9e-07	Contigous CNV
20	35705983	35706277	20q11.23	295	12.9738	7 (2/5)	21 (1/20)	3.4e-09	2.34e-07	Contigous CNV
20	35706277	35706451	20q11.23	175	13.1195	7 (2/5)	21 (1/20)	8.07e-09	4.93e-07	Contigous CNV
20	35706451	35706621	20q11.23	171	13.5569	7 (2/5)	21 (1/20)	2.41e-08	1.27e-06	Contigous CNV
20	35706621	35706963	20q11.23	343	13.5569	7 (2/5)	21 (1/20)	6.14e-09	3.92e-07	Contigous CNV
20	35706963	35707004	20q11.23	42	13.7026	7 (2/5)	21 (1/20)	1.4e-08	7.87e-07	Contigous CNV
20	35707004	35709592	20q11.23	2589	13.8484	7 (2/5)	21 (1/20)	1.06e-08	6.22e-07	Contigous CNV
20	35709592	35712253	20q11.23	2662	13.8484	8 (2/6)	21 (1/20)	3.09e-08	1.58e-06	Contigous CNV
20	35712253	35712357	20q11.23	105	13.7026	8 (2/6)	21 (1/20)	6.75e-08	3.07e-06	Contigous CNV
20	35712357	35713848	20q11.23	1492	13.8484	8 (2/6)	21 (1/20)	3.98e-08	1.95e-06	Contigous CNV
20	35713848	35715340	20q11.23	1493	12.6822	8 (2/6)	19 (1/18)	2.34e-06	5.77e-05	Contigous CNV
20	35715340	35715458	20q11.23	119	12.2449	7 (2/5)	18 (1/17)	9.43e-07	2.8e-05	Contigous CNV
20	35715458	35715663	20q11.23	206	11.9534	7 (2/5)	18 (1/17)	7.5e-07	2.31e-05	Contigous CNV
20	35715663	35715774	20q11.23	112	11.2245	7 (2/5)	16 (1/15)	7.66e-06	0.000149376	Contigous CNV
20	35715774	35715827	20q11.23	54	11.2245	7 (2/5)	16 (1/15)	9.73e-06	0.00018253	Contigous CNV
20	35715827	35715923	20q11.23	97	11.0787	7 (3/4)	16 (1/15)	1.68e-06	4.45e-05	Contigous CNV
20	35715923	35716232	20q11.23	310	10.4956	7 (3/4)	15 (1/14)	1.26e-05	0.000223665	Contigous CNV
Chr20-52649481-52652903			20q13.2	3422	12	14 (2/11)	11 (0/11)			CNVR	BCAS1	1000g, DGV
20	52649481	52651387	20q13.2	1907	10.3499	11 (2/9)	10 (0/10)	0.0443344	0.0364972	Contigous CNV
20	52651387	52651798	20q13.2	412	12.3907	13 (2/11)	12 (0/12)	0.0286882	0.0344816	Contigous CNV
20	52651798	52652018	20q13.2	221	12.6822	13 (2/11)	12 (0/12)	0.0178813	0.0298352	Contigous CNV
20	52652018	52652208	20q13.2	191	13.1195	14 (3/11)	12 (0/12)	0.0114172	0.0246738	Contigous CNV
20	52652208	52652359	20q13.2	152	13.8484	15 (3/12)	13 (0/13)	0.0118223	0.0246738	Contigous CNV
20	52652359	52652419	20q13.2	61	13.8484	16 (3/13)	12 (0/12)	0.0113606	0.0246738	Contigous CNV
20	52652419	52652479	20q13.2	61	12.9738	14 (2/12)	12 (0/12)	0.0278435	0.0344816	Contigous CNV
20	52652479	52652481	20q13.2	3	12.828	14 (2/12)	11 (0/11)	0.0397664	0.0364972	Contigous CNV
20	52652481	52652585	20q13.2	105	12.2449	14 (2/12)	11 (0/11)	0.0389373	0.0364972	Contigous CNV
20	52652585	52652747	20q13.2	163	11.8076	13 (2/11)	10 (0/10)	0.0241298	0.0344816	Contigous CNV
20	52652747	52652842	20q13.2	96	11.516	13 (2/11)	10 (0/10)	0.0238087	0.0344816	Contigous CNV
20	52652842	52652882	20q13.2	41	11.2245	13 (2/11)	9 (0/9)	0.0341267	0.0364972	Contigous CNV
20	52652882	52652890	20q13.2	9	10.9329	13 (2/11)	9 (0/9)	0.03349	0.0364972	Contigous CNV
Chr20-60546878-60563417			20q13.33	16541	11	8 (3/5)	14 (3/11)			CNVR	TAF4	1000g, DGV
20	60546878	60553599	20q13.33	6722	10.7872	8 (3/5)	14 (3/11)	0.0138112	0.0273443	Contigous CNV
20	60553599	60563417	20q13.33	9819	10.7872	8 (3/5)	14 (3/11)	0.0138112	0.0273443	Contigous CNV
Chr21-10954153-10958294			21p11.1	4141	22	24 (9/15)	21 (3/17)			CNVR	TPTE	1000g, DGV
21	10954153	10954185	21p11.1	33	23.1778	25 (9/16)	22 (4/18)	0.0203499	0.0319495	Contigous CNV
21	10954185	10955166	21p11.1	982	23.1778	25 (9/16)	22 (4/18)	0.0143501	0.0281171	Contigous CNV
21	10955166	10956145	21p11.1	980	22.3032	24 (9/15)	21 (3/18)	0.0053166	0.0165839	Contigous CNV
21	10956145	10956148	21p11.1	4	22.1574	24 (9/15)	21 (3/18)	0.00750061	0.0196759	Contigous CNV
21	10956148	10956150	21p11.1	3	21.7201	22 (8/14)	21 (3/18)	0.00524021	0.0164053	Contigous CNV
21	10956150	10958288	21p11.1	2139	20.9913	22 (8/14)	20 (3/17)	0.00855397	0.0214956	Contigous CNV
Chr21-11047737-11052984			21p11.1	5247	17	15 (4/11)	19 (2/17)			CNVR	BAGE2,BAGE3,BAGE4,BAGE5	DGV
21	11047737	11052984	21p11.1	5248	16.7638	15 (4/11)	19 (2/17)	0.0273826	0.0344816	Contigous CNV
21	11052984	11053457	21p11.1	474	17.3469	15 (4/11)	19 (2/17)	0.0454585	0.0364972	Contigous CNV
Chr21-11053457-11058718			21p11.1	46364	15	12 (3/9)	19 (7/12)			CNVR	BAGE2,BAGE3,BAGE4,BAGE5,BAGE	DGV
21	11053457	11058718	21p11.1	5262	17.3469	15 (4/11)	20 (2/18)	0.0443575	0.0364972	Contigous CNV
21	11058718	11063566	21p11.1	4849	17.4927	15 (4/11)	20 (2/18)	0.011804	0.0246738	Contigous CNV
21	11063566	11064832	21p11.1	1267	17.2012	15 (4/11)	20 (2/18)	0.0114867	0.0246738	Contigous CNV
21	11064832	11066307	21p11.1	1476	17.2012	15 (4/11)	20 (2/18)	0.0204015	0.032023	Contigous CNV
21	11066307	11067928	21p11.1	1622	16.9096	15 (4/11)	20 (2/18)	0.031509	0.0364683	Contigous CNV
21	11067928	11069332	21p11.1	1405	17.7843	16 (4/12)	20 (2/18)	0.0354947	0.0364972	Contigous CNV
21	11069332	11069394	21p11.1	63	13.8484	11 (3/8)	17 (8/9)	0.0395792	0.0364972	Contigous CNV
21	11069394	11076643	21p11.1	7250	13.9942	11 (3/8)	17 (8/9)	0.00605582	0.0182297	Contigous CNV
21	11076643	11084264	21p11.1	7622	13.5569	9 (3/6)	19 (11/8)	0.00012094	0.00128606	Contigous CNV
21	11084264	11088073	21p11.1	3810	13.1195	9 (3/6)	18 (11/7)	0.000182791	0.00176485	Contigous CNV
21	11088073	11091474	21p11.1	3402	12.9738	9 (3/6)	17 (11/6)	0.000204374	0.00188346	Contigous CNV
21	11091474	11091582	21p11.1	109	12.828	9 (3/6)	17 (11/6)	9.54e-05	0.00108878	Contigous CNV
21	11091582	11099808	21p11.1	8227	12.828	9 (3/6)	17 (11/6)	0.000112273	0.00124099	Contigous CNV
Chr21-35480459-35483166			21q22.11	2722	18	11 (3/9)	25 (0/24)			CNVR	MRPS6	1000g, DGV
21	35480459	35480585	21q22.11	127	11.516	7 (1/6)	16 (1/15)	0.000430042	0.00325367	Contigous CNV
21	35480585	35481512	21q22.11	928	11.9534	7 (1/6)	17 (1/16)	0.000118656	0.00128606	Contigous CNV
21	35481512	35482410	21q22.11	899	14.723	9 (2/7)	21 (1/20)	2.07e-06	5.2e-05	Contigous CNV
21	35482410	35482535	21q22.11	126	15.7434	10 (2/8)	23 (1/22)	2e-06	5.06e-05	Contigous CNV
21	35482535	35482651	21q22.11	117	22.3032	14 (3/11)	31 (1/30)	9.52e-10	7.82e-08	Contigous CNV
21	35482651	35482673	21q22.11	23	22.1574	14 (3/11)	30 (0/30)	3.86e-10	3.61e-08	Contigous CNV
21	35482673	35482701	21q22.11	29	22.5948	15 (3/12)	31 (0/31)	2.65e-10	2.58e-08	Contigous CNV
21	35482701	35482742	21q22.11	42	22.3032	14 (3/11)	31 (0/31)	7.27e-11	8.39e-09	Contigous CNV
21	35482742	35482771	21q22.11	30	20.9913	13 (3/10)	29 (0/29)	2.22e-10	2.23e-08	Contigous CNV
21	35482771	35482886	21q22.11	116	20.4082	13 (3/10)	28 (0/28)	1.66e-09	1.26e-07	Contigous CNV
21	35482886	35483001	21q22.11	116	16.6181	10 (2/8)	23 (0/23)	2.68e-08	1.4e-06	Contigous CNV
21	35483001	35483036	21q22.11	36	16.3265	10 (2/8)	23 (0/23)	2.3e-08	1.21e-06	Contigous CNV
21	35483036	35483102	21q22.11	67	15.7434	10 (2/8)	23 (0/23)	1.47e-08	8.15e-07	Contigous CNV
21	35483102	35483150	21q22.11	49	15.0146	9 (2/7)	22 (0/22)	5.02e-09	3.27e-07	Contigous CNV
21	35483150	35483166	21q22.11	17	14.1399	7 (2/5)	22 (0/22)	1.74e-10	1.81e-08	Contigous CNV
Chr21-40184963-40190820			21q22.2	2792	15	7 (3/4)	24 (0/24)			CNVR	ETS2	-
21	40184963	40187755	21q22.2	2793	16.3265	8 (3/5)	26 (0/26)	1.13e-14	4.34e-12	Contigous CNV
21	40187755	40187759	21q22.2	5	16.4723	8 (3/5)	26 (0/26)	6.07e-15	2.61e-12	Contigous CNV
21	40187759	40189141	21q22.2	1383	16.1808	8 (3/5)	26 (0/26)	4.18e-15	2.04e-12	Contigous CNV
21	40189141	40190528	21q22.2	1388	16.035	8 (3/5)	25 (0/25)	7.79e-15	3.27e-12	Contigous CNV
21	40190528	40190571	21q22.2	44	15.0146	7 (3/4)	24 (0/24)	1.75e-14	6.33e-12	Contigous CNV
21	40190571	40190670	21q22.2	100	13.5569	5 (2/3)	23 (0/23)	5.94e-15	2.61e-12	Contigous CNV
21	40190670	40190745	21q22.2	76	12.0991	5 (2/3)	20 (0/20)	5.79e-13	1.3e-10	Contigous CNV
21	40190745	40190820	21q22.2	76	11.516	5 (2/3)	20 (0/20)	7.29e-13	1.58e-10	Contigous CNV
Chr21-44948746-44963312			21q22.3	14566	15	12 (1/11)	18 (0/17)			CNVR	HSF2BP	1000g
21	44948746	44954844	21q22.3	6099	13.8484	11 (1/10)	17 (0/17)	0.00664967	0.0195193	Contigous CNV
21	44954844	44958586	21q22.3	3743	14.2857	12 (1/11)	17 (0/17)	0.0152105	0.0293523	Contigous CNV
21	44962914	44967637	21q22.3	4724	15.7434	13 (1/12)	19 (1/18)	0.0418183	0.0364972	Contigous CNV
Chr22-39363651-39364770			22q13.1	1119	19	21 (3/18)	17 (3/14)			CNVR	APOBEC3A_B	1000g, DGV
22	39363651	39363700	22q13.1	50	16.9096	20 (2/18)	14 (0/14)	0.0137855	0.0273049	Contigous CNV
22	39363700	39363741	22q13.1	42	17.0554	20 (2/18)	14 (0/14)	0.0163812	0.0298352	Contigous CNV
22	39363741	39363868	22q13.1	128	17.6385	20 (2/18)	14 (0/14)	0.0267935	0.0344816	Contigous CNV
22	39364679	39365372	22q13.1	694	18.6589	22 (4/18)	15 (1/14)	0.0464323	0.0364972	Contigous CNV
22	39371425	39371629	22q13.1	205	24.6356	25 (7/18)	25 (11/14)	0.0488883	0.0364972	Contigous CNV
5	54961890	54963243	5q11.2	1354	10.3499	13 (0/13)	7 (0/7)	0.0166022	0.0298352	CNVs	SLC38A9	1000g
5	68829190	68837825	5q13.2	8636	12.6822	18 (5/13)	6 (2/4)	4.36e-06	9.56e-05	CNVs	OCLN	1000g, DGV
5	68837825	68856798	5q13.2	18974	20.2624	24 (8/16)	16 (3/13)	0.00127335	0.00677193	CNVs	GTF2H2C_2,GTF2H2C,OCLN	1000g, DGV
5	69784291	70254895	5q13.2	470605	43.8776	31 (13/18)	59 (3/56)	9.95e-26	1.46e-21	CNVs	GUSBP9,SERF1A,SERF1B,SMN1,SMN2,LOC441081,SMA5,GUSBP3	1000g, DGV
6	3721101	3723390	6p25.2	2290	20.8455	18 (1/17)	24 (0/24)	0.0467706	0.0364972	CNVs	PXDC1
7	154388510	154391533	7q36.2	3024	26.6764	25 (8/17)	29 (5/24)	0.0389536	0.0364972	CNVs	DPP6	1000g, DGV
8	6830283	6835650	8p23.1	5368	25.2187	28 (5/23)	22 (2/20)	0.0263598	0.0344816	CNVs	DEFA1,DEFA1B	1000g, DGV
8	7186639	7190233	8p23.1	3595	27.9883	25 (9/16)	32 (8/24)	0.0405813	0.0364972	CNVs	FAM66B,USP17L1	1000g, DGV
8	7190233	7204216	8p23.1	13984	29.5918	27 (11/16)	32 (9/23)	0.0380817	0.0364972	CNVs	USP17L4,FAM66B,USP17L1	1000g, DGV
8	7323508	7330257	8p23.1	6750	49.8542	48 (25/23)	52 (21/31)	0.0462506	0.0364972	CNVs	DEFB104A,DEFB104B	1000g, DGV
8	11942105	11968638	8p23.1	26534	24.344	24 (8/16)	25 (3/22)	0.00282959	0.0117842	CNVs	ZNF705D	1000g, DGV
8	144297444	144299132	8q24.3	1689	17.4927	18 (7/11)	17 (1/16)	0.000247848	0.00220052	CNVs	GPIHBP1	DGV
9	41180688	41462629	9p12	281942	21.7201	13 (6/7)	32 (2/30)	1.15e-15	7.95e-13	CNVs	FAM74A1,SPATA31A5,SPATA31A7	1000g, DGV
9	43078549	43127579	9p12	49031	30.3207	25 (9/16)	37 (7/30)	0.000164014	0.00162437	CNVs	ANKRD20A2,ANKRD20A3	1000g, DGV
9	43127579	43139591	9p12	12013	31.1953	26 (9/17)	36 (6/30)	0.000308184	0.0025274	CNVs	ANKRD20A3,ANKRD20A2	1000g, DGV
9	44903328	44993393	9p11.2	90066	17.0554	13 (6/7)	21 (4/17)	0.000152225	0.00153646	CNVs	FAM27C	1000g, DGV
9	46088669	46124741	9p11.2	36073	28.863	27 (14/13)	32 (6/26)	1.25e-06	3.46e-05	CNVs	FAM27E2	1000g, DGV
9	46381786	46388113	9p11.2	6328	29.8834	27 (13/14)	33 (9/24)	0.0029985	0.0117842	CNVs	FAM27E2	1000g, DGV
9	56417073	65617058	9q12	9199990	28.863	22 (8/14)	36 (5/31)	6.98e-07	2.17e-05	CNVs	FAM74A1,FAM74A4,FAM74A6,SPATA31A5,SPATA31A7	1000g, DGV
9	67753281	67789400	9q13	36120	18.8047	11 (2/9)	28 (3/25)	2.84e-08	1.46e-06	CNVs	FAM27E3,LOC102723709	1000g, DGV
9	67789400	67808579	9q13	19180	18.6589	10 (2/8)	28 (3/25)	1.43e-08	7.98e-07	CNVs	FAM27B	1000g, DGV
9	67899911	67941616	9q13	41706	17.7843	9 (2/7)	28 (4/24)	1.79e-10	1.86e-08	CNVs	ANKRD20A3,ANKRD20A1
9	67941616	68067313	9q13	125698	17.7843	8 (2/6)	29 (4/25)	9.87e-12	1.52e-09	CNVs	ANKRD20A1,ANKRD20A3	DGV
9	69186402	69330668	9q21.11	144267	16.4723	11 (4/7)	23 (7/16)	6.02e-05	0.00077633	CNVs	CBWD5,CBWD6,FOXD4L6	DGV
9	69330668	69486429	9q21.11	155762	16.6181	11 (4/7)	24 (7/17)	3.03e-05	0.000453364	CNVs	ANKRD20A4	1000g, DGV
9	69978014	70459308	9q21.11	481295	17.93	12 (4/8)	25 (2/23)	4.67e-08	2.24e-06	CNVs	FOXD4L4,FOXD4L5,LOC101928381,CBWD5
9	70459308	70942212	9q21.11	482905	15.1603	10 (3/7)	21 (2/19)	8.16e-06	0.000157566	CNVs	CBWD3,CBWD5,CBWD5,FOXD4L3,CBWD5	1000g, DGV
10	46303053	46399124	10q11.22	96072	17.7843	15 (8/7)	21 (3/18)	2.48e-06	6.05e-05	CNVs	AGAP4	1000g, DGV
10	51366050	51423220	10q11.23	57171	11.3703	10 (2/8)	13 (1/12)	0.0467607	0.0364972	CNVs	PARGP1,PARG,TIMM23B	1000g, DGV
10	51924910	51954304	10q11.23	29395	14.1399	12 (4/8)	17 (1/16)	0.000829312	0.00509682	CNVs	ASAH2	1000g, DGV
10	81369473	81383879	10q22.3	14407	15.0146	13 (2/11)	16 (0/16)	0.0124359	0.0257086	CNVs	SFTPA1	1000g, DGV
10	81455872	81479744	10q22.3	23873	22.3032	19 (6/13)	27 (3/24)	0.000316032	0.0025731	CNVs	NUTM2B,NUTM2B-AS1	1000g, DGV
11	55368686	55374040	11q11	5355	36.7347	42 (23/19)	31 (11/20)	0.000234232	0.00211131	CNVs	OR4C11	1000g, DGV
11	55403771	55407672	11q11	3902	85.4227	93 (49/44)	77 (33/44)	4.61e-10	4.18e-08	CNVs	OR4P4	1000g, DGV
11	55418110	55421252	11q11	3143	85.4227	94 (49/45)	76 (32/44)	1.07e-10	1.21e-08	CNVs	OR4S2	1000g, DGV
12	8372038	8375504	12p13.31	3467	12.5364	14 (12/2)	12 (6/6)	0.000349223	0.00278774	CNVs	FAM90A1	1000g, DGV
12	11507834	11511577	12p13.2	3744	19.0962	23 (9/14)	14 (3/11)	0.000496267	0.00353327	CNVs	PRB1	DGV
14	19358980	19382276	14q11.2	23297	29.5918	23 (10/13)	36 (13/23)	0.000545818	0.00380527	CNVs	OR11H12	1000g, DGV
14	19975413	19993445	14q11.2	18033	67.2012	67 (30/37)	68 (17/51)	5.61e-05	0.000735595	CNVs	POTEM	1000g, DGV
14	20211989	20216036	14q11.2	4048	76.0933	80 (34/46)	72 (27/45)	0.0460551	0.0364972	CNVs	OR4Q3	1000g, DGV
14	20259956	20277780	14q11.2	17825	75.9475	79 (34/45)	72 (27/45)	0.0493857	0.0364972	CNVs	OR4N2	1000g, DGV
14	20388262	20391584	14q11.2	3323	71.8659	75 (31/44)	68 (24/44)	0.0498879	0.0364972	CNVs	OR4K5	1000g, DGV
15	23468625	23480205	15q11.2	11581	13.8484	12 (5/7)	15 (2/13)	0.00730265	0.0196759	CNVs	GOLGA6L22	1000g, DGV
15	53943810	53944704	15q21.3	895	10.7872	13 (0/13)	8 (0/8)	0.0355819	0.0364972	CNVs	WDR72	1000g, DGV
15	102424896	102469041	15q26.3	44146	34.5481	32 (10/22)	38 (5/33)	0.00160237	0.00808319	CNVs	OR4F4	1000g, DGV
16	10788745	10790882	16p13.13	2138	10.4956	7 (4/3)	14 (0/14)	6.74e-09	4.24e-07	CNVs	TEKT5	1000g, DGV
16	15086427	15087171	16p13.11	745	15.1603	18 (3/15)	12 (2/10)	0.0418639	0.0364972	CNVs	PDXDC1	1000g, DGV
16	32655409	32699406	16p11.2	43998	35.5685	36 (17/19)	35 (11/24)	0.023141	0.0338526	CNVs	TP53TG3,TP53TG3B,TP53TG3C
17	34531888	34539497	17q12	7610	14.4315	15 (11/4)	14 (7/7)	0.0397628	0.0364972	CNVs	CCL4L2,CCL4L1	1000g, DGV
17	39431627	39432782	17q21.2	1156	11.8076	10 (4/6)	14 (2/12)	0.0143709	0.0281555	CNVs	KRTAP9-7	1000g, DGV
17	44752291	44758647	17q21.31	6357	43.586	46 (23/23)	40 (28/12)	0.000649366	0.00434648	CNVs	NSF	1000g, DGV
19	35849407	35852423	19q13.12	3017	43.0029	48 (19/29)	37 (18/19)	0.00649024	0.0191808	CNVs	FFAR3	1000g, DGV
19	43703268	43712424	19q13.31	9157	12.828	15 (3/12)	11 (1/10)	0.0409357	0.0364972	CNVs	PSG4	1000g, DGV
19	52148066	52151551	19q13.41	3486	34.2566	39 (6/33)	29 (4/25)	0.0274919	0.0344816	CNVs	SIGLEC14	1000g, DGV
22	16248698	16264953	22q11.1	16256	25.9475	22 (9/13)	31 (6/25)	9.49e-05	0.0010849	CNVs	POTEH
22	16281398	16314394	22q11.1	32997	23.1778	22 (9/13)	25 (6/19)	0.0300369	0.0354914	CNVs	POTEH
22	16444872	16460965	22q11.1	16094	12.828	11 (6/5)	15 (3/12)	0.000977025	0.00579749	CNVs	OR11H1	1000g, DGV
22	24298286	24301159	22q11.23	2874	39.2128	42 (14/28)	37 (8/29)	0.0378264	0.0364972	CNVs	GSTT2,GSTT2B	1000g, DGV
Supplementary Table S1: List of all breast cancer associated CNVs/CNVRs and their potential overlap with protein coding genes
This table has list of all significantly associated CNVR signatures (q-value <0.05) at total CNV frequency >10% in the study samples. We have also indicated the regions mapping to DGV and 1000 genomes project databases. If the region does not map to either of the databases, they are indicated as “-”. For CNVRs we have indicated the start and end and the contiguous CNVs that are present within the…

## Sheet: Table S2
Table S2: List of genes (overlapped by CNV) that showed correlation with copy number specific gene dosage in breast tumor gene expression.
Copy Number region	Agilent gene Probe ID	Gene	Pearson correlation	p-value (correlation)
chr22:24323073-24329964	A_23_P357571	GSTT2	0.39	1.44x10-04
chr22:24323073-24329964	A_23_P109427	GSTT2	0.37	3.27x10-04
chr6:32482478-32487136	A_23_P45099	HLA-DRB5	0.35	6.20x10-04
chr17:44662938-44720330	A_24_P221634	NSF	0.33	1.64x10-03
chr4:69396464-69403345	A_23_P501624	UGT2B17	0.29	5.16x10-03
chr7:143952878-143957098	A_23_P134566	OR2A7	0.24	2.36x10-02
chr1:152572419-152575355	A_23_P405295	LCE3C	0.23	2.64x10-02
chr1:196790951-196794804	A_24_P336510	CFHR1	0.23	3.26x10-02
chr5:69313680-69784291	A_24_P126682	SMN2	0.21	5.12x10-02
chr5:69313680-69784291	A_24_P935881	SERF1B	0.2	5.75x10-02
Supplementary Table S2: List of genes (overlapped by CNV) that showed correlation with copy number specific gene dosage.
This table shows correlations (r=0.2) between copy status and breast tumor tissue specific gene expression. The tumor gene expression profiles were derived from subset of patients (n=90) who also have their copy number profiles estimated.

## Sheet: Table S3
Table S3: Breast tumor tissue specific expression of genes (overlapped by prognostic CNVs) and their association with prognosis.
Gene	P-value	HR [95% CI]	Outcome
GSTM2	0.03	0.68 [0.48-0.95]	OS
SGCZ	0.11	1.29 [0.95-1.74]	OS
HLA_DRB5	0.13	0.78 [0.57-1.07]	OS
ZFP14	0.19	0.81 [0.59-1.11]	OS
LCE3C	0.03	0.73 [0.55-0.98]	RFS
Supplementary Table S3: Breast tumor tissue specific expression of genes (overlapped by prognostic CNVs) and their association with prognosis.
This table shows the gene that are overlapped by prognostic CNVs (as listed in Table 2 & 3) expressed at the breast tumor tissue and their association with prognosis. The tumor gene expression profiles were derived from subset of patients (n=90) who also have their copy number profiles estimated.
